# Supplementary material for: A model for habitus-adjusted paediatric weight estimation by age and data concerning the validation of this method on a large dataset of English children
Source: Data Brief. 2017 Dec 6;16:771–4. doi: 10.1016/j.dib.2017.11.094 (PMC5738197; doi:10.1016/j.dib.2017.11.094)
Supplement: Supplementary file 1 — Supplementary material [file mmc1.xls]

## Sheet: DIB 1
Sex	Age in Months	P10	P25	P50	P75	P90	P95	P97	B3-25	B25-50	B50-75	B75-90	B90-95	B95-97
Male	24	11.0527	11.786	12.6708	13.6369	14.5834	15.1878	15.5965	15.0226	16.1583	17.0661	18.2412	18.9737	19.5989
Male	24.5	11.1149	11.8518	12.7415	13.7139	14.6672	15.2763	15.6884	15.0034	16.1337	17.0345	18.1972	18.92	19.5354
Male	25.5	11.2375	11.9814	12.881	13.8659	14.8333	15.4524	15.8717	14.9655	16.0854	16.9729	18.1117	18.816	19.4128
Male	26.5	11.3581	12.1089	13.0184	14.0162	14.9985	15.6282	16.0551	14.9283	16.0383	16.9132	18.0296	18.7165	19.2961
Male	27.5	11.4773	12.2349	13.1545	14.1657	15.1635	15.8045	16.2397	14.8917	15.9925	16.8555	17.9509	18.6216	19.1852
Male	28.5	11.5957	12.3601	13.2899	14.3149	15.3292	15.9821	16.4261	14.8558	15.9478	16.7996	17.8754	18.531	19.0799
Male	29.5	11.7137	12.4849	13.4252	14.4646	15.4961	16.1618	16.6151	14.8206	15.9043	16.7457	17.8031	18.4449	18.9802
Male	30.5	11.8317	12.6098	13.5609	14.6153	15.6649	16.344	16.8072	14.786	15.8619	16.6935	17.734	18.3631	18.886
Male	31.5	11.9501	12.7352	13.6974	14.7673	15.8359	16.5291	17.0029	14.7521	15.8207	16.6431	17.6681	18.2855	18.7973
Male	32.5	12.069	12.8614	13.835	14.9212	16.0096	16.7177	17.2026	14.7189	15.7805	16.5945	17.6053	18.2121	18.7138
Male	33.5	12.1887	12.9887	13.9742	15.0771	16.1862	16.91	17.4065	14.6864	15.7414	16.5476	17.5455	18.1429	18.6356
Male	34.5	12.3095	13.1172	14.115	15.2354	16.3661	17.1062	17.6149	14.6545	15.7033	16.5024	17.4887	18.0777	18.5625
Male	35.5	12.4313	13.2472	14.2578	15.3963	16.5494	17.3065	17.828	14.6234	15.6663	16.4589	17.4349	18.0165	18.4945
Male	36.5	12.5544	13.3788	14.4026	15.5599	16.7362	17.5109	18.0457	14.5929	15.6302	16.417	17.384	17.9593	18.4315
Male	37.5	12.6787	13.512	14.5496	15.7263	16.9267	17.7196	18.2682	14.5632	15.5952	16.3768	17.3359	17.906	18.3733
Male	38.5	12.8043	13.6469	14.6989	15.8956	17.1208	17.9327	18.4954	14.5342	15.5611	16.3381	17.2907	17.8564	18.3199
Male	39.5	12.9313	13.7837	14.8505	16.068	17.3187	18.1499	18.7273	14.5059	15.528	16.301	17.2483	17.8107	18.2712
Male	40.5	13.0596	13.9222	15.0045	16.2433	17.5202	18.3714	18.9639	14.4783	15.4958	16.2654	17.2086	17.7686	18.2272
Male	41.5	13.1892	14.0625	15.1608	16.4215	17.7254	18.5971	19.2049	14.4514	15.4646	16.2313	17.1716	17.7301	18.1877
Male	42.5	13.3202	14.2046	15.3194	16.6027	17.9342	18.8268	19.4504	14.4253	15.4343	16.1988	17.1372	17.6951	18.1527
Male	43.5	13.4524	14.3484	15.4803	16.7868	18.1465	19.0604	19.7002	14.3999	15.405	16.1677	17.1054	17.6637	18.122
Male	44.5	13.5858	14.4939	15.6434	16.9737	18.3623	19.2979	19.9541	14.3752	15.3766	16.1381	17.0762	17.6357	18.0957
Male	45.5	13.7204	14.6411	15.8087	17.1634	18.5813	19.5391	20.2119	14.3513	15.3492	16.1099	17.0494	17.611	18.0735
Male	46.5	13.8562	14.7898	15.9761	17.3556	18.8035	19.7838	20.4737	14.3281	15.3227	16.0832	17.0251	17.5896	18.0555
Male	47.5	13.993	14.94	16.1455	17.5504	19.0288	20.032	20.739	14.3056	15.2971	16.0578	17.0032	17.5714	18.0415
Male	48.5	14.1309	15.0916	16.3168	17.7477	19.257	20.2834	21.0079	14.2839	15.2726	16.0339	16.9837	17.5564	18.0315
Male	49.5	14.2697	15.2446	16.4899	17.9472	19.4879	20.5379	21.2802	14.2629	15.249	16.0114	16.9664	17.5444	18.0254
Male	50.5	14.4094	15.3989	16.6647	18.1489	19.7216	20.7955	21.5556	14.2427	15.2263	15.9903	16.9515	17.5354	18.0231
Male	51.5	14.55	15.5544	16.8411	18.3527	19.9578	21.0559	21.8342	14.2233	15.2047	15.9706	16.9387	17.5294	18.0245
Male	52.5	14.6915	15.711	17.019	18.5584	20.1964	21.319	22.1157	14.2046	15.1841	15.9523	16.9281	17.5262	18.0295
Male	53.5	14.8337	15.8687	17.1984	18.766	20.4372	21.5846	22.4	14.1866	15.1645	15.9353	16.9196	17.5259	18.0381
Male	54.5	14.9767	16.0274	17.3791	18.9752	20.6802	21.8528	22.687	14.1694	15.146	15.9198	16.9132	17.5282	18.0501
Male	55.5	15.1203	16.187	17.561	19.1861	20.9253	22.1233	22.9767	14.153	15.1285	15.9056	16.9089	17.5333	18.0655
Male	56.5	15.2647	16.3475	17.744	19.3985	21.1722	22.3961	23.2688	14.1373	15.1121	15.8928	16.9066	17.5409	18.0842
Male	57.5	15.4096	16.5088	17.9281	19.6122	21.421	22.6711	23.5635	14.1223	15.0967	15.8813	16.9062	17.5511	18.1061
Male	58.5	15.5552	16.6708	18.1132	19.8272	21.6715	22.9481	23.8605	14.1081	15.0824	15.8713	16.9078	17.5637	18.131
Male	59.5	15.7014	16.8336	18.2991	20.0435	21.9237	23.2272	24.16	14.0946	15.0692	15.8626	16.9114	17.5788	18.1591
Male	60.5	15.8481	16.997	18.4859	20.2609	22.1774	23.5083	24.4617	14.0818	15.0571	15.8553	16.9168	17.5962	18.19
Male	61.5	15.9955	17.161	18.6735	20.4793	22.4327	23.7914	24.7657	14.0698	15.0461	15.8494	16.924	17.6159	18.2238
Male	62.5	16.1433	17.3257	18.8618	20.6987	22.6894	24.0763	25.0721	14.0585	15.0362	15.8449	16.9331	17.6378	18.2604
Male	63.5	16.2918	17.4909	19.0508	20.9191	22.9476	24.3632	25.3808	14.048	15.0274	15.8417	16.9439	17.6619	18.2997
Male	64.5	16.4407	17.6566	19.2404	21.1403	23.2071	24.6519	25.6918	14.0381	15.0197	15.8399	16.9565	17.6882	18.3416
Male	65.5	16.5903	17.8229	19.4306	21.3624	23.468	24.9426	26.0053	14.029	15.0131	15.8394	16.9709	17.7165	18.386
Male	66.5	16.7403	17.9897	19.6214	21.5853	23.7303	25.2351	26.3211	14.0206	15.0076	15.8403	16.9869	17.7469	18.4329
Male	67.5	16.891	18.1571	19.8127	21.8091	23.9939	25.5297	26.6394	14.0129	15.0032	15.8426	17.0046	17.7792	18.4822
Male	68.5	17.0422	18.3249	20.0046	22.0336	24.2589	25.8261	26.9603	14.0059	14.9999	15.8461	17.024	17.8134	18.5337
Male	69.5	17.1939	18.4932	20.197	22.2589	24.5253	26.1247	27.2839	13.9996	14.9977	15.851	17.045	17.8496	18.5875
Male	70.5	17.3463	18.6621	20.39	22.4851	24.7931	26.4253	27.6101	13.994	14.9965	15.8572	17.0676	17.8875	18.6434
Male	71.5	17.4993	18.8315	20.5836	22.712	25.0623	26.7281	27.9392	13.9891	14.9964	15.8647	17.0917	17.9273	18.7015
Male	72.5	17.6529	19.0015	20.7777	22.9398	25.333	27.0331	28.2711	13.9849	14.9974	15.8735	17.1174	17.9688	18.7615
Male	73.5	17.8071	19.172	20.9724	23.1684	25.6053	27.3404	28.6062	13.9814	14.9994	15.8835	17.1446	18.012	18.8235
Male	74.5	17.962	19.3431	21.1678	23.398	25.8792	27.6501	28.9443	13.9786	15.0024	15.8948	17.1733	18.0568	18.8874
Male	75.5	18.1175	19.5148	21.3638	23.6286	26.1548	27.9623	29.2857	13.9764	15.0065	15.9073	17.2034	18.1033	18.9531
Male	76.5	18.2738	19.6872	21.5606	23.8602	26.4321	28.2771	29.6306	13.975	15.0115	15.921	17.2349	18.1513	19.0206
Male	77.5	18.4308	19.8603	21.7581	24.0928	26.7113	28.5946	29.9789	13.9742	15.0176	15.9359	17.2679	18.2009	19.0897
Male	78.5	18.5885	20.0341	21.9564	24.3267	26.9924	28.9149	30.3308	13.9742	15.0246	15.952	17.3022	18.2519	19.1605
Male	79.5	18.747	20.2087	22.1557	24.5617	27.2755	29.2381	30.6866	13.9748	15.0326	15.9692	17.3378	18.3044	19.2329
Male	80.5	18.9062	20.3841	22.3558	24.7982	27.5608	29.5643	31.0462	13.9761	15.0416	15.9876	17.3748	18.3583	19.3068
Male	81.5	19.0662	20.5603	22.557	25.036	27.8483	29.8937	31.4098	13.9781	15.0515	16.0071	17.413	18.4135	19.3822
Male	82.5	19.2271	20.7375	22.7593	25.2753	28.1382	30.2263	31.7776	13.9808	15.0624	16.0276	17.4525	18.4701	19.4589
Male	83.5	19.3888	20.9155	22.9627	25.5163	28.4305	30.5623	32.1496	13.9842	15.0742	16.0493	17.4932	18.528	19.537
Male	84.5	19.5514	21.0946	23.1674	25.7589	28.7254	30.9018	32.526	13.9882	15.0868	16.072	17.5351	18.5871	19.6164
Male	85.5	19.7148	21.2747	23.3734	26.0034	29.023	31.2449	32.9069	13.9929	15.1004	16.0957	17.5781	18.6474	19.6971
Male	86.5	19.8791	21.4559	23.5809	26.2499	29.3234	31.5917	33.2924	13.9983	15.1149	16.1205	17.6223	18.7089	19.7789
Male	87.5	20.0444	21.6383	23.7898	26.4984	29.6268	31.9424	33.6826	14.0044	15.1303	16.1463	17.6676	18.7715	19.8619
Male	88.5	20.2106	21.8218	24.0003	26.7491	29.9332	32.2971	34.0776	14.0112	15.1465	16.173	17.714	18.8353	19.946
Male	89.5	20.3777	22.0067	24.2125	27.002	30.2428	32.6558	34.4774	14.0186	15.1635	16.2007	17.7614	18.9	20.0311
Male	90.5	20.5458	22.1928	24.4265	27.2574	30.5558	33.0187	34.8823	14.0268	15.1815	16.2294	17.8098	18.9659	20.1171
Male	91.5	20.715	22.3803	24.6423	27.5154	30.8722	33.3859	35.2921	14.0356	15.2002	16.259	17.8592	19.0326	20.2042
Male	92.5	20.8851	22.5692	24.8601	27.7759	31.1922	33.7575	35.7071	14.045	15.2198	16.2895	17.9096	19.1004	20.2921
Male	93.5	21.0563	22.7595	25.0799	28.0393	31.5159	34.1336	36.1273	14.0552	15.2401	16.3208	17.9609	19.169	20.3808
Male	94.5	21.2286	22.9515	25.3019	28.3055	31.8434	34.5142	36.5527	14.066	15.2613	16.3531	18.0132	19.2385	20.4703
Male	95.5	21.4019	23.1449	25.5261	28.5748	32.1748	34.8995	36.9834	14.0775	15.2832	16.3862	18.0663	19.3089	20.5606
Male	96.5	21.5764	23.3401	25.7526	28.8472	32.5103	35.2896	37.4193	14.0896	15.306	16.4201	18.1203	19.3801	20.6516
Male	97.5	21.752	23.5369	25.9815	29.1228	32.8499	35.6844	37.8607	14.1025	15.3295	16.4549	18.1751	19.452	20.7433
Male	98.5	21.9288	23.7354	26.2128	29.4018	33.1938	36.0842	38.3073	14.1159	15.3537	16.4905	18.2307	19.5247	20.8355
Male	99.5	22.1068	23.9358	26.4468	29.6842	33.542	36.4889	38.7593	14.1301	15.3787	16.5269	18.287	19.5981	20.9284
Male	100.5	22.286	24.138	26.6834	29.9702	33.8947	36.8986	39.2167	14.1449	15.4045	16.564	18.3442	19.6722	21.0217
Male	101.5	22.4665	24.3422	26.9227	30.2599	34.252	37.3134	39.6794	14.1604	15.4309	16.6019	18.402	19.7469	21.1156
Male	102.5	22.6484	24.5483	27.1649	30.5533	34.6138	37.7333	40.1475	14.1765	15.4581	16.6405	18.4606	19.8222	21.2099
Male	103.5	22.8316	24.7564	27.4099	30.8505	34.9804	38.1583	40.6209	14.1933	15.486	16.6799	18.5198	19.8981	21.3046
Male	104.5	23.0162	24.9667	27.658	31.1517	35.3518	38.5884	41.0995	14.2107	15.5146	16.7199	18.5797	19.9746	21.3997
Male	105.5	23.2022	25.1791	27.909	31.4569	35.7279	39.0237	41.5834	14.2288	15.5439	16.7607	18.6402	20.0515	21.495
Male	106.5	23.3898	25.3938	28.1632	31.7662	36.109	39.4642	42.0725	14.2475	15.5738	16.8021	18.7014	20.129	21.5907
Male	107.5	23.5789	25.6107	28.4206	32.0796	36.495	39.9099	42.5667	14.2668	15.6044	16.8442	18.7631	20.2069	21.6867
Male	108.5	23.7696	25.8299	28.6813	32.3973	36.886	40.3607	43.0659	14.2868	15.6357	16.887	18.8254	20.2852	21.7828
Male	109.5	23.9619	26.0516	28.9453	32.7193	37.2819	40.8167	43.5701	14.3075	15.6677	16.9304	18.8882	20.3639	21.8791
Male	110.5	24.156	26.2758	29.2127	33.0457	37.6829	41.2777	44.0792	14.3287	15.7002	16.9744	18.9515	20.443	21.9756
Male	111.5	24.3519	26.5025	29.4836	33.3765	38.089	41.7439	44.5931	14.3506	15.7335	17.019	19.0153	20.5225	22.0721
Male	112.5	24.5496	26.7318	29.758	33.7117	38.5001	42.2151	45.1117	14.3731	15.7673	17.0642	19.0796	20.6022	22.1688
Male	113.5	24.7493	26.9638	30.036	34.0514	38.9162	42.6912	45.6349	14.3962	15.8017	17.11	19.1444	20.6823	22.2654
Male	114.5	24.951	27.1985	30.3177	34.3957	39.3374	43.1723	46.1625	14.42	15.8368	17.1564	19.2096	20.7626	22.3621
Male	115.5	25.1547	27.4361	30.6031	34.7446	39.7636	43.6583	46.6945	14.4444	15.8725	17.2033	19.2751	20.8431	22.4588
Male	116.5	25.3606	27.6766	30.8923	35.0981	40.1948	44.1489	47.2308	14.4693	15.9087	17.2507	19.3411	20.9238	22.5554
Male	117.5	25.5687	27.92	31.1853	35.4562	40.631	44.6443	47.7711	14.4949	15.9455	17.2987	19.4075	21.0048	22.6519
Male	118.5	25.7792	28.1665	31.4823	35.819	41.0721	45.1443	48.3154	14.5211	15.9829	17.3472	19.4742	21.0858	22.7482
Male	119.5	25.9921	28.4161	31.7831	36.1864	41.5181	45.6487	48.8634	14.5478	16.0209	17.3962	19.5412	21.1671	22.8445
Male	120.5	26.2075	28.6689	32.088	36.5585	41.9689	46.1575	49.4152	14.5752	16.0594	17.4457	19.6086	21.2484	22.9405
Male	121.5	26.4254	28.925	32.3969	36.9353	42.4245	46.6706	49.9704	14.6031	16.0985	17.4956	19.6762	21.3298	23.0364
Male	122.5	26.646	29.1845	32.7099	37.3167	42.8848	47.1878	50.5289	14.6316	16.1381	17.5461	19.7442	21.4113	23.132
Male	123.5	26.8695	29.4473	33.027	37.7029	43.3497	47.709	51.0906	14.6607	16.1782	17.597	19.8123	21.4928	23.2274
Male	124.5	27.0957	29.7137	33.3484	38.0936	43.8191	48.2341	51.6554	14.6904	16.2189	17.6483	19.8808	21.5744	23.3224
Male	125.5	27.325	29.9836	33.6739	38.4891	44.2929	48.7629	52.2229	14.7206	16.26	17.7	19.9494	21.6559	23.4172
Male	126.5	27.5573	30.2571	34.0036	38.8891	44.7711	49.2953	52.7931	14.7514	16.3017	17.7522	20.0183	21.7375	23.5116
Male	127.5	27.7927	30.5344	34.3377	39.2937	45.2535	49.8311	53.3658	14.7827	16.3439	17.8048	20.0873	21.819	23.6057
Male	128.5	28.0314	30.8154	34.676	39.7028	45.7401	50.3702	53.9408	14.8146	16.3865	17.8578	20.1566	21.9004	23.6994
Male	129.5	28.2734	31.1003	35.0186	40.1164	46.2307	50.9124	54.518	14.847	16.4296	17.9111	20.226	21.9818	23.7927
Male	130.5	28.5189	31.3891	35.3656	40.5345	46.7251	51.4575	55.097	14.8799	16.4732	17.9648	20.2955	22.063	23.8856
Male	131.5	28.7679	31.6819	35.7169	40.957	47.2233	52.0055	55.6779	14.9134	16.5173	18.0189	20.3652	22.1442	23.978
Male	132.5	29.0205	31.9787	36.0726	41.3838	47.7252	52.556	56.2603	14.9474	16.5618	18.0734	20.435	22.2252	24.0699
Male	133.5	29.2768	32.2795	36.4327	41.8148	48.2305	53.109	56.8441	14.9819	16.6067	18.1282	20.5049	22.3061	24.1614
Male	134.5	29.537	32.5845	36.797	42.2501	48.7392	53.6643	57.4291	15.017	16.6521	18.1833	20.5748	22.3868	24.2524
Male	135.5	29.8009	32.8937	37.1658	42.6895	49.2511	54.2217	58.0152	15.0525	16.6979	18.2387	20.6449	22.4673	24.3429
Male	136.5	30.0689	33.2071	37.5388	43.1329	49.7661	54.781	58.6022	15.0885	16.7442	18.2945	20.715	22.5476	24.4328
Male	137.5	30.3408	33.5247	37.9162	43.5802	50.284	55.3421	59.1898	15.125	16.7908	18.3505	20.7851	22.6277	24.5222
Male	138.5	30.6169	33.8466	38.2978	44.0314	50.8046	55.9047	59.778	15.162	16.8379	18.4069	20.8553	22.7076	24.611
Male	139.5	30.8971	34.1728	38.6836	44.4863	51.3278	56.4687	60.3665	15.1995	16.8853	18.4635	20.9256	22.7872	24.6992
Male	140.5	31.1815	34.5033	39.0736	44.9448	51.8534	57.034	60.9552	15.2374	16.9331	18.5203	20.9958	22.8666	24.7868
Male	141.5	31.4702	34.8381	39.4678	45.4068	52.3812	57.6002	61.5439	15.2758	16.9813	18.5775	21.066	22.9457	24.8738
Male	142.5	31.7632	35.1772	39.866	45.8722	52.9112	58.1674	62.1325	15.3147	17.0299	18.6349	21.1362	23.0246	24.9602
Male	143.5	32.0605	35.5207	40.2683	46.3408	53.443	58.7352	62.7207	15.354	17.0788	18.6925	21.2064	23.1031	25.046
Female	24	10.5737	11.2336	12.055	12.9867	13.9377	14.5664	15.0016	14.7187	15.9757	16.9254	18.0865	18.7738	19.3352
Female	24.5	10.6408	11.3057	12.1346	13.0761	14.039	14.6766	15.1184	14.698	15.9439	16.8869	18.042	18.7268	19.2868
Female	25.5	10.7717	11.447	12.291	13.2529	14.2402	14.8959	15.3512	14.6572	15.8816	16.8119	17.9557	18.636	19.194
Female	26.5	10.899	11.585	12.4447	13.4275	14.4398	15.1143	15.5836	14.6173	15.8211	16.7395	17.8731	18.5498	19.1063
Female	27.5	11.0234	11.7205	12.5962	13.6006	14.6387	15.3325	15.8163	14.5783	15.7624	16.6697	17.7942	18.4679	19.0238
Female	28.5	11.1455	11.8539	12.7462	13.7727	14.8374	15.5511	16.0499	14.5401	15.7056	16.6024	17.7189	18.3904	18.9462
Female	29.5	11.2657	11.9859	12.8952	13.9444	15.0365	15.7707	16.2849	14.5027	15.6505	16.5377	17.6471	18.3172	18.8736
Female	30.5	11.3847	12.1169	13.0436	14.1161	15.2363	15.9916	16.5218	14.4663	15.5972	16.4754	17.5789	18.2481	18.8059
Female	31.5	11.5029	12.2473	13.1918	14.2882	15.4372	16.2143	16.7608	14.4307	15.5457	16.4157	17.514	18.1831	18.7429
Female	32.5	11.6205	12.3776	13.3402	14.4611	15.6396	16.439	17.0024	14.3959	15.4959	16.3584	17.4526	18.1222	18.6846
Female	33.5	11.7381	12.5079	13.4891	14.6349	15.8436	16.666	17.2468	14.362	15.4479	16.3035	17.3944	18.0652	18.6309
Female	34.5	11.8557	12.6386	13.6388	14.81	16.0496	16.8955	17.4941	14.329	15.4017	16.251	17.3396	18.0122	18.5817
Female	35.5	11.9738	12.77	13.7894	14.9865	16.2577	17.1276	17.7445	14.2968	15.3572	16.2008	17.288	17.9629	18.537
Female	36.5	12.0926	12.9022	13.9411	15.1645	16.4679	17.3624	17.9981	14.2655	15.3144	16.1531	17.2395	17.9175	18.4966
Female	37.5	12.2122	13.0354	14.0941	15.3443	16.6804	17.6001	18.2549	14.235	15.2733	16.1076	17.1942	17.8757	18.4604
Female	38.5	12.3327	13.1698	14.2484	15.5257	16.8952	17.8405	18.5149	14.2054	15.2339	16.0645	17.152	17.8375	18.4285
Female	39.5	12.4544	13.3054	14.4043	15.7091	17.1123	18.0838	18.7783	14.1767	15.1963	16.0236	17.1127	17.8029	18.4006
Female	40.5	12.5773	13.4423	14.5617	15.8942	17.3319	18.3299	19.0448	14.1488	15.1603	15.985	17.0765	17.7718	18.3768
Female	41.5	12.7016	13.5807	14.7206	16.0813	17.5537	18.5788	19.3146	14.1217	15.1259	15.9486	17.0432	17.7442	18.3569
Female	42.5	12.8272	13.7205	14.8812	16.2702	17.7779	18.8304	19.5875	14.0955	15.0933	15.9144	17.0128	17.7198	18.3409
Female	43.5	12.9542	13.8619	15.0434	16.4609	18.0043	19.0847	19.8634	14.0701	15.0622	15.8824	16.9852	17.6988	18.3287
Female	44.5	13.0827	14.0047	15.2072	16.6535	18.233	19.3417	20.1424	14.0456	15.0328	15.8526	16.9605	17.6811	18.3201
Female	45.5	13.2126	14.149	15.3726	16.8479	18.4638	19.6012	20.4242	14.0219	15.005	15.8249	16.9385	17.6665	18.3152
Female	46.5	13.344	14.2949	15.5396	17.0441	18.6967	19.8631	20.7088	13.9991	14.9788	15.7992	16.9192	17.6551	18.3139
Female	47.5	13.4769	14.4422	15.7082	17.242	18.9317	20.1275	20.9962	13.977	14.9541	15.7757	16.9026	17.6467	18.316
Female	48.5	13.6112	14.5909	15.8782	17.4415	19.1686	20.3941	21.2862	13.9559	14.931	15.7542	16.8887	17.6413	18.3215
Female	49.5	13.7468	14.7411	16.0498	17.6426	19.4074	20.6629	21.5787	13.9355	14.9094	15.7347	16.8773	17.6389	18.3303
Female	50.5	13.8838	14.8927	16.2228	17.8454	19.648	20.9339	21.8736	13.916	14.8894	15.7173	16.8685	17.6394	18.3424
Female	51.5	14.0222	15.0456	16.3972	18.0496	19.8905	21.207	22.1709	13.8973	14.8708	15.7017	16.8621	17.6428	18.3576
Female	52.5	14.1618	15.1998	16.5729	18.2553	20.1346	21.4821	22.4705	13.8794	14.8537	15.6881	16.8582	17.6489	18.376
Female	53.5	14.3026	15.3553	16.7499	18.4625	20.3805	21.7591	22.7723	13.8624	14.8381	15.6764	16.8568	17.6578	18.3974
Female	54.5	14.4445	15.5119	16.9283	18.671	20.628	22.038	23.0763	13.8462	14.8239	15.6666	16.8577	17.6693	18.4218
Female	55.5	14.5876	15.6698	17.1078	18.881	20.877	22.3188	23.3824	13.8308	14.8111	15.6586	16.861	17.6835	18.4491
Female	56.5	14.7317	15.8287	17.2886	19.0922	21.1277	22.6015	23.6906	13.8162	14.7997	15.6524	16.8665	17.7002	18.4792
Female	57.5	14.8768	15.9887	17.4705	19.3048	21.3799	22.8859	24.0009	13.8024	14.7897	15.648	16.8743	17.7195	18.5121
Female	58.5	15.0229	16.1497	17.6536	19.5187	21.6337	23.1722	24.3132	13.7895	14.781	15.6454	16.8843	17.7413	18.5477
Female	59.5	15.1698	16.3117	17.8378	19.734	21.8891	23.4603	24.6276	13.7774	14.7737	15.6444	16.8964	17.7654	18.5859
Female	60.5	15.3176	16.4747	18.0231	19.9505	22.146	23.7502	24.944	13.766	14.7677	15.6452	16.9107	17.792	18.6268
Female	61.5	15.4661	16.6386	18.2096	20.1683	22.4046	24.042	25.2625	13.7555	14.7629	15.6476	16.9271	17.8208	18.6701
Female	62.5	15.6155	16.8034	18.3971	20.3875	22.6648	24.3357	25.5832	13.7458	14.7595	15.6516	16.9455	17.852	18.7159
Female	63.5	15.7655	16.9691	18.5857	20.6081	22.9267	24.6313	25.9059	13.7369	14.7573	15.6572	16.9659	17.8853	18.7641
Female	64.5	15.9162	17.1356	18.7754	20.8301	23.1903	24.929	26.231	13.7289	14.7564	15.6644	16.9882	17.9208	18.8147
Female	65.5	16.0675	17.303	18.9663	21.0535	23.4557	25.2287	26.5583	13.7216	14.7566	15.6731	17.0125	17.9585	18.8675
Female	66.5	16.2194	17.4713	19.1583	21.2784	23.723	25.5305	26.888	13.7151	14.7581	15.6833	17.0386	17.9982	18.9226
Female	67.5	16.372	17.6404	19.3515	21.5049	23.9923	25.8347	27.2201	13.7094	14.7608	15.6951	17.0665	18.0399	18.9798
Female	68.5	16.5251	17.8104	19.5459	21.7329	24.2636	26.1411	27.5548	13.7045	14.7646	15.7082	17.0963	18.0837	19.0391
Female	69.5	16.6788	17.9812	19.7415	21.9627	24.5371	26.45	27.8922	13.7005	14.7696	15.7228	17.1278	18.1293	19.1004
Female	70.5	16.833	18.1529	19.9384	22.1942	24.8128	26.7615	28.2324	13.6972	14.7757	15.7388	17.161	18.1768	19.1638
Female	71.5	16.9879	18.3255	20.1367	22.4276	25.0909	27.0757	28.5755	13.6947	14.7829	15.7561	17.1959	18.2262	19.229
Female	72.5	17.1433	18.499	20.3364	22.6629	25.3715	27.3927	28.9216	13.6929	14.7912	15.7748	17.2324	18.2773	19.2962
Female	73.5	17.2993	18.6736	20.5375	22.9003	25.6546	27.7127	29.271	13.692	14.8006	15.7948	17.2705	18.3301	19.3652
Female	74.5	17.4559	18.8491	20.7401	23.1398	25.9405	28.0358	29.6236	13.6919	14.8111	15.8161	17.3101	18.3847	19.4359
Female	75.5	17.6131	19.0257	20.9444	23.3815	26.2293	28.3621	29.9798	13.6925	14.8226	15.8387	17.3513	18.4409	19.5084
Female	76.5	17.771	19.2033	21.1503	23.6255	26.521	28.6919	30.3396	13.6939	14.8351	15.8624	17.3939	18.4987	19.5825
Female	77.5	17.9296	19.3822	21.358	23.872	26.8159	29.0251	30.7032	13.6961	14.8487	15.8874	17.438	18.5581	19.6583
Female	78.5	18.0889	19.5622	21.5675	24.121	27.1141	29.3621	31.0708	13.699	14.8632	15.9136	17.4835	18.6189	19.7356
Female	79.5	18.249	19.7435	21.7789	24.3727	27.4157	29.703	31.4425	13.7027	14.8787	15.9409	17.5303	18.6813	19.8144
Female	80.5	18.4099	19.9262	21.9923	24.6272	27.7208	30.0478	31.8185	13.7072	14.8952	15.9694	17.5785	18.745	19.8947
Female	81.5	18.5717	20.1103	22.2079	24.8847	28.0296	30.3969	32.1989	13.7124	14.9127	15.999	17.628	18.8101	19.9763
Female	82.5	18.7344	20.2958	22.4256	25.1451	28.3423	30.7502	32.5839	13.7184	14.9311	16.0296	17.6787	18.8766	20.0594
Female	83.5	18.8982	20.4829	22.6456	25.4087	28.659	31.108	32.9737	13.7251	14.9504	16.0613	17.7307	18.9443	20.1437
Female	84.5	19.063	20.6717	22.868	25.6755	28.9798	31.4705	33.3683	13.7326	14.9706	16.0941	17.7838	19.0133	20.2293
Female	85.5	19.2289	20.8621	23.0929	25.9457	29.3048	31.8377	33.7681	13.7408	14.9917	16.1279	17.8381	19.0835	20.3162
Female	86.5	19.3961	21.0544	23.3204	26.2194	29.6343	32.2098	34.173	13.7498	15.0137	16.1626	17.8935	19.1549	20.4042
Female	87.5	19.5645	21.2486	23.5505	26.4967	29.9682	32.587	34.5833	13.7595	15.0365	16.1983	17.9499	19.2274	20.4933
Female	88.5	19.7343	21.4447	23.7834	26.7776	30.3068	32.9693	34.9991	13.7699	15.0602	16.235	18.0075	19.301	20.5834
Female	89.5	19.9055	21.6428	24.0192	27.0624	30.6501	33.357	35.4204	13.781	15.0848	16.2726	18.066	19.3756	20.6747
Female	90.5	20.0783	21.8431	24.2579	27.3511	30.9982	33.75	35.8475	13.7928	15.1101	16.311	18.1255	19.4512	20.7669
Female	91.5	20.2526	22.0456	24.4996	27.6439	31.3514	34.1486	36.2804	13.8054	15.1362	16.3504	18.186	19.5278	20.86
Female	92.5	20.4286	22.2505	24.7445	27.9407	31.7095	34.5527	36.7192	13.8187	15.1632	16.3906	18.2474	19.6054	20.954
Female	93.5	20.6064	22.4577	24.9926	28.2416	32.0729	34.9626	37.1641	13.8326	15.1909	16.4316	18.3096	19.6838	21.0489
Female	94.5	20.786	22.6674	25.244	28.5469	32.4414	35.3782	37.615	13.8473	15.2194	16.4735	18.3728	19.763	21.1446
Female	95.5	20.9676	22.8796	25.4988	28.8565	32.8152	35.7996	38.0721	13.8626	15.2486	16.5161	18.4367	19.8431	21.2411
Female	96.5	21.1511	23.0945	25.757	29.1705	33.1944	36.227	38.5354	13.8787	15.2785	16.5595	18.5014	19.9239	21.3383
Female	97.5	21.3367	23.312	26.0187	29.4889	33.5789	36.6603	39.0049	13.8954	15.3092	16.6037	18.5669	20.0055	21.4361
Female	98.5	21.5246	23.5324	26.284	29.8118	33.9689	37.0996	39.4808	13.9128	15.3406	16.6485	18.6331	20.0878	21.5347
Female	99.5	21.7146	23.7556	26.553	30.1393	34.3643	37.5448	39.9629	13.9308	15.3726	16.6941	18.7	20.1708	21.6338
Female	100.5	21.907	23.9817	26.8256	30.4714	34.7652	37.9961	40.4514	13.9495	15.4054	16.7404	18.7676	20.2544	21.7335
Female	101.5	22.1018	24.2107	27.1019	30.8081	35.1716	38.4533	40.9461	13.9689	15.4388	16.7873	18.8358	20.3386	21.8337
Female	102.5	22.299	24.4428	27.382	31.1494	35.5835	38.9166	41.4472	13.9889	15.4728	16.8349	18.9047	20.4233	21.9345
Female	103.5	22.4988	24.678	27.6659	31.4954	36.0008	39.3858	41.9545	14.0095	15.5075	16.883	18.9741	20.5086	22.0357
Female	104.5	22.7013	24.9163	27.9537	31.8459	36.4235	39.8609	42.4679	14.0308	15.5428	16.9318	19.044	20.5944	22.1373
Female	105.5	22.9063	25.1578	28.2452	32.2011	36.8516	40.3418	42.9875	14.0527	15.5787	16.9812	19.1145	20.6806	22.2393
Female	106.5	23.1141	25.4025	28.5406	32.5608	37.2851	40.8285	43.5132	14.0753	15.6152	17.0311	19.1855	20.7673	22.3416
Female	107.5	23.3247	25.6505	28.8398	32.9251	37.7238	41.3209	44.0448	14.0984	15.6523	17.0816	19.257	20.8544	22.4443
Female	108.5	23.5381	25.9017	29.1429	33.2939	38.1676	41.8188	44.5823	14.1221	15.6899	17.1326	19.3289	20.9419	22.5472
Female	109.5	23.7544	26.1562	29.4498	33.6672	38.6166	42.3223	45.1254	14.1465	15.7281	17.1841	19.4012	21.0297	22.6504
Female	110.5	23.9736	26.4139	29.7605	34.0448	39.0705	42.8311	45.6742	14.1714	15.7669	17.2361	19.4739	21.1178	22.7538
Female	111.5	24.1958	26.675	30.0749	34.4267	39.5292	43.345	46.2284	14.197	15.8062	17.2886	19.547	21.2062	22.8574
Female	112.5	24.421	26.9394	30.3931	34.8128	39.9927	43.8641	46.7879	14.2231	15.8459	17.3415	19.6204	21.2948	22.9611
Female	113.5	24.6491	27.2071	30.7149	35.203	40.4607	44.388	47.3524	14.2497	15.8862	17.3948	19.6942	21.3837	23.065
Female	114.5	24.8803	27.478	31.0403	35.5973	40.9332	44.9166	47.9219	14.277	15.927	17.4486	19.7682	21.4727	23.1689
Female	115.5	25.1145	27.7523	31.3693	35.9953	41.4098	45.4497	48.496	14.3048	15.9683	17.5027	19.8425	21.5619	23.2729
Female	116.5	25.3518	28.0297	31.7017	36.3972	41.8906	45.9871	49.0747	14.3331	16.01	17.5572	19.917	21.6513	23.377
Female	117.5	25.5921	28.3103	32.0374	36.8026	42.3752	46.5285	49.6575	14.362	16.0521	17.6121	19.9918	21.7408	23.481
Female	118.5	25.8355	28.594	32.3765	37.2114	42.8634	47.0739	50.2444	14.3914	16.0947	17.6674	20.0668	21.8303	23.5851
Female	119.5	26.0819	28.8809	32.7187	37.6236	43.3551	47.6228	50.835	14.4213	16.1377	17.7229	20.1419	21.92	23.689
Female	120.5	26.3313	29.1707	33.0639	38.0388	43.85	48.175	51.4291	14.4518	16.1811	17.7788	20.2172	22.0096	23.793
Female	121.5	26.5837	29.4635	33.4121	38.4569	44.3479	48.7303	52.0264	14.4827	16.2249	17.8349	20.2926	22.0993	23.8968
Female	122.5	26.8391	29.7592	33.763	38.8778	44.8485	49.2885	52.6267	14.5141	16.2691	17.8913	20.3681	22.189	24.0004
Female	123.5	27.0973	30.0577	34.1166	39.3011	45.3515	49.8491	53.2295	14.5461	16.3137	17.948	20.4437	22.2786	24.1039
Female	124.5	27.3585	30.3589	34.4727	39.7268	45.8568	50.412	53.8347	14.5785	16.3586	18.0049	20.5193	22.3681	24.2073
Female	125.5	27.6224	30.6627	34.8312	40.1545	46.3639	50.9768	54.4418	14.6114	16.4038	18.062	20.595	22.4576	24.3104
Female	126.5	27.8892	30.969	35.1918	40.5841	46.8727	51.5432	55.0507	14.6447	16.4494	18.1194	20.6708	22.547	24.4134
Female	127.5	28.1586	31.2776	35.5544	41.0153	47.3828	52.1109	55.6609	14.6785	16.4953	18.1769	20.7465	22.6362	24.516
Female	128.5	28.4306	31.5886	35.9188	41.4478	47.894	52.6795	56.2721	14.7127	16.5415	18.2346	20.8222	22.7253	24.6185
Female	129.5	28.7052	31.9016	36.2849	41.8815	48.4059	53.2488	56.8839	14.7474	16.588	18.2925	20.8979	22.8143	24.7206
Female	130.5	28.9822	32.2167	36.6524	42.316	48.9182	53.8184	57.4962	14.7825	16.6348	18.3505	20.9735	22.903	24.8224
Female	131.5	29.2616	32.5336	37.0211	42.7511	49.4306	54.3879	58.1083	14.818	16.6818	18.4086	21.0491	22.9915	24.9239
Female	132.5	29.5432	32.8523	37.3909	43.1865	49.9428	54.957	58.7201	14.8539	16.7291	18.4668	21.1245	23.0799	25.025
Female	133.5	29.827	33.1725	37.7615	43.622	50.4544	55.5254	59.3312	14.8902	16.7767	18.5252	21.1998	23.1679	25.1258
Female	134.5	30.1128	33.4941	38.1327	44.0573	50.9652	56.0927	59.9411	14.9269	16.8244	18.5836	21.2751	23.2557	25.2262
Female	135.5	30.4006	33.817	38.5043	44.492	51.4747	56.6585	60.5496	14.964	16.8724	18.6421	21.3501	23.3432	25.3262
Female	136.5	30.6902	34.141	38.8761	44.926	51.9827	57.2226	61.1563	15.0015	16.9206	18.7006	21.425	23.4304	25.4258
Female	137.5	30.9814	34.4658	39.2477	45.3588	52.4888	57.7844	61.7608	15.0393	16.9689	18.7592	21.4997	23.5173	25.525
Female	138.5	31.2742	34.7914	39.6191	45.7903	52.9927	58.3438	62.3627	15.0774	17.0174	18.8178	21.5743	23.6038	25.6237
Female	139.5	31.5684	35.1175	39.99	46.2201	53.494	58.9002	62.9618	15.1159	17.0661	18.8764	21.6486	23.69	25.7219
Female	140.5	31.8638	35.4439	40.3601	46.6479	53.9924	59.4534	63.5576	15.1547	17.115	18.935	21.7227	23.7759	25.8197
Female	141.5	32.1603	35.7706	40.7292	47.0735	54.4876	60.0031	64.1497	15.1938	17.164	18.9935	21.7965	23.8613	25.917
Female	142.5	32.4578	36.0972	41.097	47.4966	54.9792	60.5488	64.7379	15.2332	17.2131	19.0521	21.8701	23.9464	26.0138
Female	143.5	32.7561	36.4235	41.4634	47.9168	55.467	61.0902	65.3218	15.2729	17.2623	19.1106	21.9434	24.0311	26.1101

## Sheet: Sheet1
Sex	Age in Months	Age in Years	Habitus Score																					APLS Estimate (kg)	EPALS Estimate (kg)
			1			2			3			4			5			6			7
			BMI Lower Limit (kg/m2)	BMI Upper Limit (kg/m2)	Weight Estimate (kg)	BMI Lower Limit (kg/m2)	BMI Upper Limit (kg/m2)	Weight Estimate (kg)	BMI Lower Limit (kg/m2)	BMI Upper Limit (kg/m2)	Weight Estimate (kg)	BMI Lower Limit (kg/m2)	BMI Upper Limit (kg/m2)	Weight Estimate (kg)	BMI Lower Limit (kg/m2)	BMI Upper Limit (kg/m2)	Weight Estimate (kg)	BMI Lower Limit (kg/m2)	BMI Upper Limit (kg/m2)	Weight Estimate (kg)	BMI Lower Limit (kg/m2)	BMI Upper Limit (kg/m2)	Weight Estimate (kg)
Male	24	2		15.0226	11.0527	15.0226	16.1583	11.786	16.1583	17.0661	12.6708	17.0661	18.2412	13.6369	18.2412	18.9737	14.5834	18.9737	19.5989	15.1878	19.5989		15.5965	12	12
Male	24.5	2		15.0034	11.1149	15.0034	16.1337	11.8518	16.1337	17.0345	12.7415	17.0345	18.1972	13.7139	18.1972	18.92	14.6672	18.92	19.5354	15.2763	19.5354		15.6884	12	12
Male	25.5	2		14.9655	11.2375	14.9655	16.0854	11.9814	16.0854	16.9729	12.881	16.9729	18.1117	13.8659	18.1117	18.816	14.8333	18.816	19.4128	15.4524	19.4128		15.8717	12	12
Male	26.5	2		14.9283	11.3581	14.9283	16.0383	12.1089	16.0383	16.9132	13.0184	16.9132	18.0296	14.0162	18.0296	18.7165	14.9985	18.7165	19.2961	15.6282	19.2961		16.0551	12	12
Male	27.5	2		14.8917	11.4773	14.8917	15.9925	12.2349	15.9925	16.8555	13.1545	16.8555	17.9509	14.1657	17.9509	18.6216	15.1635	18.6216	19.1852	15.8045	19.1852		16.2397	12	12
Male	28.5	2		14.8558	11.5957	14.8558	15.9478	12.3601	15.9478	16.7996	13.2899	16.7996	17.8754	14.3149	17.8754	18.531	15.3292	18.531	19.0799	15.9821	19.0799		16.4261	12	12
Male	29.5	2		14.8206	11.7137	14.8206	15.9043	12.4849	15.9043	16.7457	13.4252	16.7457	17.8031	14.4646	17.8031	18.4449	15.4961	18.4449	18.9802	16.1618	18.9802		16.6151	12	12
Male	30.5	2		14.786	11.8317	14.786	15.8619	12.6098	15.8619	16.6935	13.5609	16.6935	17.734	14.6153	17.734	18.3631	15.6649	18.3631	18.886	16.344	18.886		16.8072	12	12
Male	31.5	2		14.7521	11.9501	14.7521	15.8207	12.7352	15.8207	16.6431	13.6974	16.6431	17.6681	14.7673	17.6681	18.2855	15.8359	18.2855	18.7973	16.5291	18.7973		17.0029	12	12
Male	32.5	2		14.7189	12.069	14.7189	15.7805	12.8614	15.7805	16.5945	13.835	16.5945	17.6053	14.9212	17.6053	18.2121	16.0096	18.2121	18.7138	16.7177	18.7138		17.2026	12	12
Male	33.5	2		14.6864	12.1887	14.6864	15.7414	12.9887	15.7414	16.5476	13.9742	16.5476	17.5455	15.0771	17.5455	18.1429	16.1862	18.1429	18.6356	16.91	18.6356		17.4065	12	12
Male	34.5	2		14.6545	12.3095	14.6545	15.7033	13.1172	15.7033	16.5024	14.115	16.5024	17.4887	15.2354	17.4887	18.0777	16.3661	18.0777	18.5625	17.1062	18.5625		17.6149	12	12
Male	35.5	2		14.6234	12.4313	14.6234	15.6663	13.2472	15.6663	16.4589	14.2578	16.4589	17.4349	15.3963	17.4349	18.0165	16.5494	18.0165	18.4945	17.3065	18.4945		17.828	12	12
Male	36.5	3		14.5929	12.5544	14.5929	15.6302	13.3788	15.6302	16.417	14.4026	16.417	17.384	15.5599	17.384	17.9593	16.7362	17.9593	18.4315	17.5109	18.4315		18.0457	14	14
Male	37.5	3		14.5632	12.6787	14.5632	15.5952	13.512	15.5952	16.3768	14.5496	16.3768	17.3359	15.7263	17.3359	17.906	16.9267	17.906	18.3733	17.7196	18.3733		18.2682	14	14
Male	38.5	3		14.5342	12.8043	14.5342	15.5611	13.6469	15.5611	16.3381	14.6989	16.3381	17.2907	15.8956	17.2907	17.8564	17.1208	17.8564	18.3199	17.9327	18.3199		18.4954	14	14
Male	39.5	3		14.5059	12.9313	14.5059	15.528	13.7837	15.528	16.301	14.8505	16.301	17.2483	16.068	17.2483	17.8107	17.3187	17.8107	18.2712	18.1499	18.2712		18.7273	14	14
Male	40.5	3		14.4783	13.0596	14.4783	15.4958	13.9222	15.4958	16.2654	15.0045	16.2654	17.2086	16.2433	17.2086	17.7686	17.5202	17.7686	18.2272	18.3714	18.2272		18.9639	14	14
Male	41.5	3		14.4514	13.1892	14.4514	15.4646	14.0625	15.4646	16.2313	15.1608	16.2313	17.1716	16.4215	17.1716	17.7301	17.7254	17.7301	18.1877	18.5971	18.1877		19.2049	14	14
Male	42.5	3		14.4253	13.3202	14.4253	15.4343	14.2046	15.4343	16.1988	15.3194	16.1988	17.1372	16.6027	17.1372	17.6951	17.9342	17.6951	18.1527	18.8268	18.1527		19.4504	14	14
Male	43.5	3		14.3999	13.4524	14.3999	15.405	14.3484	15.405	16.1677	15.4803	16.1677	17.1054	16.7868	17.1054	17.6637	18.1465	17.6637	18.122	19.0604	18.122		19.7002	14	14
Male	44.5	3		14.3752	13.5858	14.3752	15.3766	14.4939	15.3766	16.1381	15.6434	16.1381	17.0762	16.9737	17.0762	17.6357	18.3623	17.6357	18.0957	19.2979	18.0957		19.9541	14	14
Male	45.5	3		14.3513	13.7204	14.3513	15.3492	14.6411	15.3492	16.1099	15.8087	16.1099	17.0494	17.1634	17.0494	17.611	18.5813	17.611	18.0735	19.5391	18.0735		20.2119	14	14
Male	46.5	3		14.3281	13.8562	14.3281	15.3227	14.7898	15.3227	16.0832	15.9761	16.0832	17.0251	17.3556	17.0251	17.5896	18.8035	17.5896	18.0555	19.7838	18.0555		20.4737	14	14
Male	47.5	3		14.3056	13.993	14.3056	15.2971	14.94	15.2971	16.0578	16.1455	16.0578	17.0032	17.5504	17.0032	17.5714	19.0288	17.5714	18.0415	20.032	18.0415		20.739	14	14
Male	48.5	4		14.2839	14.1309	14.2839	15.2726	15.0916	15.2726	16.0339	16.3168	16.0339	16.9837	17.7477	16.9837	17.5564	19.257	17.5564	18.0315	20.2834	18.0315		21.0079	16	16
Male	49.5	4		14.2629	14.2697	14.2629	15.249	15.2446	15.249	16.0114	16.4899	16.0114	16.9664	17.9472	16.9664	17.5444	19.4879	17.5444	18.0254	20.5379	18.0254		21.2802	16	16
Male	50.5	4		14.2427	14.4094	14.2427	15.2263	15.3989	15.2263	15.9903	16.6647	15.9903	16.9515	18.1489	16.9515	17.5354	19.7216	17.5354	18.0231	20.7955	18.0231		21.5556	16	16
Male	51.5	4		14.2233	14.55	14.2233	15.2047	15.5544	15.2047	15.9706	16.8411	15.9706	16.9387	18.3527	16.9387	17.5294	19.9578	17.5294	18.0245	21.0559	18.0245		21.8342	16	16
Male	52.5	4		14.2046	14.6915	14.2046	15.1841	15.711	15.1841	15.9523	17.019	15.9523	16.9281	18.5584	16.9281	17.5262	20.1964	17.5262	18.0295	21.319	18.0295		22.1157	16	16
Male	53.5	4		14.1866	14.8337	14.1866	15.1645	15.8687	15.1645	15.9353	17.1984	15.9353	16.9196	18.766	16.9196	17.5259	20.4372	17.5259	18.0381	21.5846	18.0381		22.4	16	16
Male	54.5	4		14.1694	14.9767	14.1694	15.146	16.0274	15.146	15.9198	17.3791	15.9198	16.9132	18.9752	16.9132	17.5282	20.6802	17.5282	18.0501	21.8528	18.0501		22.687	16	16
Male	55.5	4		14.153	15.1203	14.153	15.1285	16.187	15.1285	15.9056	17.561	15.9056	16.9089	19.1861	16.9089	17.5333	20.9253	17.5333	18.0655	22.1233	18.0655		22.9767	16	16
Male	56.5	4		14.1373	15.2647	14.1373	15.1121	16.3475	15.1121	15.8928	17.744	15.8928	16.9066	19.3985	16.9066	17.5409	21.1722	17.5409	18.0842	22.3961	18.0842		23.2688	16	16
Male	57.5	4		14.1223	15.4096	14.1223	15.0967	16.5088	15.0967	15.8813	17.9281	15.8813	16.9062	19.6122	16.9062	17.5511	21.421	17.5511	18.1061	22.6711	18.1061		23.5635	16	16
Male	58.5	4		14.1081	15.5552	14.1081	15.0824	16.6708	15.0824	15.8713	18.1132	15.8713	16.9078	19.8272	16.9078	17.5637	21.6715	17.5637	18.131	22.9481	18.131		23.8605	16	16
Male	59.5	4		14.0946	15.7014	14.0946	15.0692	16.8336	15.0692	15.8626	18.2991	15.8626	16.9114	20.0435	16.9114	17.5788	21.9237	17.5788	18.1591	23.2272	18.1591		24.16	16	16
Male	60.5	5		14.0818	15.8481	14.0818	15.0571	16.997	15.0571	15.8553	18.4859	15.8553	16.9168	20.2609	16.9168	17.5962	22.1774	17.5962	18.19	23.5083	18.19		24.4617	18	18
Male	61.5	5		14.0698	15.9955	14.0698	15.0461	17.161	15.0461	15.8494	18.6735	15.8494	16.924	20.4793	16.924	17.6159	22.4327	17.6159	18.2238	23.7914	18.2238		24.7657	18	18
Male	62.5	5		14.0585	16.1433	14.0585	15.0362	17.3257	15.0362	15.8449	18.8618	15.8449	16.9331	20.6987	16.9331	17.6378	22.6894	17.6378	18.2604	24.0763	18.2604		25.0721	18	18
Male	63.5	5		14.048	16.2918	14.048	15.0274	17.4909	15.0274	15.8417	19.0508	15.8417	16.9439	20.9191	16.9439	17.6619	22.9476	17.6619	18.2997	24.3632	18.2997		25.3808	18	18
Male	64.5	5		14.0381	16.4407	14.0381	15.0197	17.6566	15.0197	15.8399	19.2404	15.8399	16.9565	21.1403	16.9565	17.6882	23.2071	17.6882	18.3416	24.6519	18.3416		25.6918	18	18
Male	65.5	5		14.029	16.5903	14.029	15.0131	17.8229	15.0131	15.8394	19.4306	15.8394	16.9709	21.3624	16.9709	17.7165	23.468	17.7165	18.386	24.9426	18.386		26.0053	18	18
Male	66.5	5		14.0206	16.7403	14.0206	15.0076	17.9897	15.0076	15.8403	19.6214	15.8403	16.9869	21.5853	16.9869	17.7469	23.7303	17.7469	18.4329	25.2351	18.4329		26.3211	18	18
Male	67.5	5		14.0129	16.891	14.0129	15.0032	18.1571	15.0032	15.8426	19.8127	15.8426	17.0046	21.8091	17.0046	17.7792	23.9939	17.7792	18.4822	25.5297	18.4822		26.6394	18	18
Male	68.5	5		14.0059	17.0422	14.0059	14.9999	18.3249	14.9999	15.8461	20.0046	15.8461	17.024	22.0336	17.024	17.8134	24.2589	17.8134	18.5337	25.8261	18.5337		26.9603	18	18
Male	69.5	5		13.9996	17.1939	13.9996	14.9977	18.4932	14.9977	15.851	20.197	15.851	17.045	22.2589	17.045	17.8496	24.5253	17.8496	18.5875	26.1247	18.5875		27.2839	18	18
Male	70.5	5		13.994	17.3463	13.994	14.9965	18.6621	14.9965	15.8572	20.39	15.8572	17.0676	22.4851	17.0676	17.8875	24.7931	17.8875	18.6434	26.4253	18.6434		27.6101	18	18
Male	71.5	5		13.9891	17.4993	13.9891	14.9964	18.8315	14.9964	15.8647	20.5836	15.8647	17.0917	22.712	17.0917	17.9273	25.0623	17.9273	18.7015	26.7281	18.7015		27.9392	18	18
Male	72.5	6		13.9849	17.6529	13.9849	14.9974	19.0015	14.9974	15.8735	20.7777	15.8735	17.1174	22.9398	17.1174	17.9688	25.333	17.9688	18.7615	27.0331	18.7615		28.2711	25	20
Male	73.5	6		13.9814	17.8071	13.9814	14.9994	19.172	14.9994	15.8835	20.9724	15.8835	17.1446	23.1684	17.1446	18.012	25.6053	18.012	18.8235	27.3404	18.8235		28.6062	25	20
Male	74.5	6		13.9786	17.962	13.9786	15.0024	19.3431	15.0024	15.8948	21.1678	15.8948	17.1733	23.398	17.1733	18.0568	25.8792	18.0568	18.8874	27.6501	18.8874		28.9443	25	20
Male	75.5	6		13.9764	18.1175	13.9764	15.0065	19.5148	15.0065	15.9073	21.3638	15.9073	17.2034	23.6286	17.2034	18.1033	26.1548	18.1033	18.9531	27.9623	18.9531		29.2857	25	20
Male	76.5	6		13.975	18.2738	13.975	15.0115	19.6872	15.0115	15.921	21.5606	15.921	17.2349	23.8602	17.2349	18.1513	26.4321	18.1513	19.0206	28.2771	19.0206		29.6306	25	20
Male	77.5	6		13.9742	18.4308	13.9742	15.0176	19.8603	15.0176	15.9359	21.7581	15.9359	17.2679	24.0928	17.2679	18.2009	26.7113	18.2009	19.0897	28.5946	19.0897		29.9789	25	20
Male	78.5	6		13.9742	18.5885	13.9742	15.0246	20.0341	15.0246	15.952	21.9564	15.952	17.3022	24.3267	17.3022	18.2519	26.9924	18.2519	19.1605	28.9149	19.1605		30.3308	25	20
Male	79.5	6		13.9748	18.747	13.9748	15.0326	20.2087	15.0326	15.9692	22.1557	15.9692	17.3378	24.5617	17.3378	18.3044	27.2755	18.3044	19.2329	29.2381	19.2329		30.6866	25	20
Male	80.5	6		13.9761	18.9062	13.9761	15.0416	20.3841	15.0416	15.9876	22.3558	15.9876	17.3748	24.7982	17.3748	18.3583	27.5608	18.3583	19.3068	29.5643	19.3068		31.0462	25	20
Male	81.5	6		13.9781	19.0662	13.9781	15.0515	20.5603	15.0515	16.0071	22.557	16.0071	17.413	25.036	17.413	18.4135	27.8483	18.4135	19.3822	29.8937	19.3822		31.4098	25	20
Male	82.5	6		13.9808	19.2271	13.9808	15.0624	20.7375	15.0624	16.0276	22.7593	16.0276	17.4525	25.2753	17.4525	18.4701	28.1382	18.4701	19.4589	30.2263	19.4589		31.7776	25	20
Male	83.5	6		13.9842	19.3888	13.9842	15.0742	20.9155	15.0742	16.0493	22.9627	16.0493	17.4932	25.5163	17.4932	18.528	28.4305	18.528	19.537	30.5623	19.537		32.1496	25	20
Male	84.5	7		13.9882	19.5514	13.9882	15.0868	21.0946	15.0868	16.072	23.1674	16.072	17.5351	25.7589	17.5351	18.5871	28.7254	18.5871	19.6164	30.9018	19.6164		32.526	28	22
Male	85.5	7		13.9929	19.7148	13.9929	15.1004	21.2747	15.1004	16.0957	23.3734	16.0957	17.5781	26.0034	17.5781	18.6474	29.023	18.6474	19.6971	31.2449	19.6971		32.9069	28	22
Male	86.5	7		13.9983	19.8791	13.9983	15.1149	21.4559	15.1149	16.1205	23.5809	16.1205	17.6223	26.2499	17.6223	18.7089	29.3234	18.7089	19.7789	31.5917	19.7789		33.2924	28	22
Male	87.5	7		14.0044	20.0444	14.0044	15.1303	21.6383	15.1303	16.1463	23.7898	16.1463	17.6676	26.4984	17.6676	18.7715	29.6268	18.7715	19.8619	31.9424	19.8619		33.6826	28	22
Male	88.5	7		14.0112	20.2106	14.0112	15.1465	21.8218	15.1465	16.173	24.0003	16.173	17.714	26.7491	17.714	18.8353	29.9332	18.8353	19.946	32.2971	19.946		34.0776	28	22
Male	89.5	7		14.0186	20.3777	14.0186	15.1635	22.0067	15.1635	16.2007	24.2125	16.2007	17.7614	27.002	17.7614	18.9	30.2428	18.9	20.0311	32.6558	20.0311		34.4774	28	22
Male	90.5	7		14.0268	20.5458	14.0268	15.1815	22.1928	15.1815	16.2294	24.4265	16.2294	17.8098	27.2574	17.8098	18.9659	30.5558	18.9659	20.1171	33.0187	20.1171		34.8823	28	22
Male	91.5	7		14.0356	20.715	14.0356	15.2002	22.3803	15.2002	16.259	24.6423	16.259	17.8592	27.5154	17.8592	19.0326	30.8722	19.0326	20.2042	33.3859	20.2042		35.2921	28	22
Male	92.5	7		14.045	20.8851	14.045	15.2198	22.5692	15.2198	16.2895	24.8601	16.2895	17.9096	27.7759	17.9096	19.1004	31.1922	19.1004	20.2921	33.7575	20.2921		35.7071	28	22
Male	93.5	7		14.0552	21.0563	14.0552	15.2401	22.7595	15.2401	16.3208	25.0799	16.3208	17.9609	28.0393	17.9609	19.169	31.5159	19.169	20.3808	34.1336	20.3808		36.1273	28	22
Male	94.5	7		14.066	21.2286	14.066	15.2613	22.9515	15.2613	16.3531	25.3019	16.3531	18.0132	28.3055	18.0132	19.2385	31.8434	19.2385	20.4703	34.5142	20.4703		36.5527	28	22
Male	95.5	7		14.0775	21.4019	14.0775	15.2832	23.1449	15.2832	16.3862	25.5261	16.3862	18.0663	28.5748	18.0663	19.3089	32.1748	19.3089	20.5606	34.8995	20.5606		36.9834	28	22
Male	96.5	8		14.0896	21.5764	14.0896	15.306	23.3401	15.306	16.4201	25.7526	16.4201	18.1203	28.8472	18.1203	19.3801	32.5103	19.3801	20.6516	35.2896	20.6516		37.4193	31	24
Male	97.5	8		14.1025	21.752	14.1025	15.3295	23.5369	15.3295	16.4549	25.9815	16.4549	18.1751	29.1228	18.1751	19.452	32.8499	19.452	20.7433	35.6844	20.7433		37.8607	31	24
Male	98.5	8		14.1159	21.9288	14.1159	15.3537	23.7354	15.3537	16.4905	26.2128	16.4905	18.2307	29.4018	18.2307	19.5247	33.1938	19.5247	20.8355	36.0842	20.8355		38.3073	31	24
Male	99.5	8		14.1301	22.1068	14.1301	15.3787	23.9358	15.3787	16.5269	26.4468	16.5269	18.287	29.6842	18.287	19.5981	33.542	19.5981	20.9284	36.4889	20.9284		38.7593	31	24
Male	100.5	8		14.1449	22.286	14.1449	15.4045	24.138	15.4045	16.564	26.6834	16.564	18.3442	29.9702	18.3442	19.6722	33.8947	19.6722	21.0217	36.8986	21.0217		39.2167	31	24
Male	101.5	8		14.1604	22.4665	14.1604	15.4309	24.3422	15.4309	16.6019	26.9227	16.6019	18.402	30.2599	18.402	19.7469	34.252	19.7469	21.1156	37.3134	21.1156		39.6794	31	24
Male	102.5	8		14.1765	22.6484	14.1765	15.4581	24.5483	15.4581	16.6405	27.1649	16.6405	18.4606	30.5533	18.4606	19.8222	34.6138	19.8222	21.2099	37.7333	21.2099		40.1475	31	24
Male	103.5	8		14.1933	22.8316	14.1933	15.486	24.7564	15.486	16.6799	27.4099	16.6799	18.5198	30.8505	18.5198	19.8981	34.9804	19.8981	21.3046	38.1583	21.3046		40.6209	31	24
Male	104.5	8		14.2107	23.0162	14.2107	15.5146	24.9667	15.5146	16.7199	27.658	16.7199	18.5797	31.1517	18.5797	19.9746	35.3518	19.9746	21.3997	38.5884	21.3997		41.0995	31	24
Male	105.5	8		14.2288	23.2022	14.2288	15.5439	25.1791	15.5439	16.7607	27.909	16.7607	18.6402	31.4569	18.6402	20.0515	35.7279	20.0515	21.495	39.0237	21.495		41.5834	31	24
Male	106.5	8		14.2475	23.3898	14.2475	15.5738	25.3938	15.5738	16.8021	28.1632	16.8021	18.7014	31.7662	18.7014	20.129	36.109	20.129	21.5907	39.4642	21.5907		42.0725	31	24
Male	107.5	8		14.2668	23.5789	14.2668	15.6044	25.6107	15.6044	16.8442	28.4206	16.8442	18.7631	32.0796	18.7631	20.2069	36.495	20.2069	21.6867	39.9099	21.6867		42.5667	31	24
Male	108.5	9		14.2868	23.7696	14.2868	15.6357	25.8299	15.6357	16.887	28.6813	16.887	18.8254	32.3973	18.8254	20.2852	36.886	20.2852	21.7828	40.3607	21.7828		43.0659	34	26
Male	109.5	9		14.3075	23.9619	14.3075	15.6677	26.0516	15.6677	16.9304	28.9453	16.9304	18.8882	32.7193	18.8882	20.3639	37.2819	20.3639	21.8791	40.8167	21.8791		43.5701	34	26
Male	110.5	9		14.3287	24.156	14.3287	15.7002	26.2758	15.7002	16.9744	29.2127	16.9744	18.9515	33.0457	18.9515	20.443	37.6829	20.443	21.9756	41.2777	21.9756		44.0792	34	26
Male	111.5	9		14.3506	24.3519	14.3506	15.7335	26.5025	15.7335	17.019	29.4836	17.019	19.0153	33.3765	19.0153	20.5225	38.089	20.5225	22.0721	41.7439	22.0721		44.5931	34	26
Male	112.5	9		14.3731	24.5496	14.3731	15.7673	26.7318	15.7673	17.0642	29.758	17.0642	19.0796	33.7117	19.0796	20.6022	38.5001	20.6022	22.1688	42.2151	22.1688		45.1117	34	26
Male	113.5	9		14.3962	24.7493	14.3962	15.8017	26.9638	15.8017	17.11	30.036	17.11	19.1444	34.0514	19.1444	20.6823	38.9162	20.6823	22.2654	42.6912	22.2654		45.6349	34	26
Male	114.5	9		14.42	24.951	14.42	15.8368	27.1985	15.8368	17.1564	30.3177	17.1564	19.2096	34.3957	19.2096	20.7626	39.3374	20.7626	22.3621	43.1723	22.3621		46.1625	34	26
Male	115.5	9		14.4444	25.1547	14.4444	15.8725	27.4361	15.8725	17.2033	30.6031	17.2033	19.2751	34.7446	19.2751	20.8431	39.7636	20.8431	22.4588	43.6583	22.4588		46.6945	34	26
Male	116.5	9		14.4693	25.3606	14.4693	15.9087	27.6766	15.9087	17.2507	30.8923	17.2507	19.3411	35.0981	19.3411	20.9238	40.1948	20.9238	22.5554	44.1489	22.5554		47.2308	34	26
Male	117.5	9		14.4949	25.5687	14.4949	15.9455	27.92	15.9455	17.2987	31.1853	17.2987	19.4075	35.4562	19.4075	21.0048	40.631	21.0048	22.6519	44.6443	22.6519		47.7711	34	26
Male	118.5	9		14.5211	25.7792	14.5211	15.9829	28.1665	15.9829	17.3472	31.4823	17.3472	19.4742	35.819	19.4742	21.0858	41.0721	21.0858	22.7482	45.1443	22.7482		48.3154	34	26
Male	119.5	9		14.5478	25.9921	14.5478	16.0209	28.4161	16.0209	17.3962	31.7831	17.3962	19.5412	36.1864	19.5412	21.1671	41.5181	21.1671	22.8445	45.6487	22.8445		48.8634	34	26
Male	120.5	10		14.5752	26.2075	14.5752	16.0594	28.6689	16.0594	17.4457	32.088	17.4457	19.6086	36.5585	19.6086	21.2484	41.9689	21.2484	22.9405	46.1575	22.9405		49.4152	37	28
Male	121.5	10		14.6031	26.4254	14.6031	16.0985	28.925	16.0985	17.4956	32.3969	17.4956	19.6762	36.9353	19.6762	21.3298	42.4245	21.3298	23.0364	46.6706	23.0364		49.9704	37	28
Male	122.5	10		14.6316	26.646	14.6316	16.1381	29.1845	16.1381	17.5461	32.7099	17.5461	19.7442	37.3167	19.7442	21.4113	42.8848	21.4113	23.132	47.1878	23.132		50.5289	37	28
Male	123.5	10		14.6607	26.8695	14.6607	16.1782	29.4473	16.1782	17.597	33.027	17.597	19.8123	37.7029	19.8123	21.4928	43.3497	21.4928	23.2274	47.709	23.2274		51.0906	37	28
Male	124.5	10		14.6904	27.0957	14.6904	16.2189	29.7137	16.2189	17.6483	33.3484	17.6483	19.8808	38.0936	19.8808	21.5744	43.8191	21.5744	23.3224	48.2341	23.3224		51.6554	37	28
Male	125.5	10		14.7206	27.325	14.7206	16.26	29.9836	16.26	17.7	33.6739	17.7	19.9494	38.4891	19.9494	21.6559	44.2929	21.6559	23.4172	48.7629	23.4172		52.2229	37	28
Male	126.5	10		14.7514	27.5573	14.7514	16.3017	30.2571	16.3017	17.7522	34.0036	17.7522	20.0183	38.8891	20.0183	21.7375	44.7711	21.7375	23.5116	49.2953	23.5116		52.7931	37	28
Male	127.5	10		14.7827	27.7927	14.7827	16.3439	30.5344	16.3439	17.8048	34.3377	17.8048	20.0873	39.2937	20.0873	21.819	45.2535	21.819	23.6057	49.8311	23.6057		53.3658	37	28
Male	128.5	10		14.8146	28.0314	14.8146	16.3865	30.8154	16.3865	17.8578	34.676	17.8578	20.1566	39.7028	20.1566	21.9004	45.7401	21.9004	23.6994	50.3702	23.6994		53.9408	37	28
Male	129.5	10		14.847	28.2734	14.847	16.4296	31.1003	16.4296	17.9111	35.0186	17.9111	20.226	40.1164	20.226	21.9818	46.2307	21.9818	23.7927	50.9124	23.7927		54.518	37	28
Male	130.5	10		14.8799	28.5189	14.8799	16.4732	31.3891	16.4732	17.9648	35.3656	17.9648	20.2955	40.5345	20.2955	22.063	46.7251	22.063	23.8856	51.4575	23.8856		55.097	37	28
Male	131.5	10		14.9134	28.7679	14.9134	16.5173	31.6819	16.5173	18.0189	35.7169	18.0189	20.3652	40.957	20.3652	22.1442	47.2233	22.1442	23.978	52.0055	23.978		55.6779	37	28
Male	132.5	11		14.9474	29.0205	14.9474	16.5618	31.9787	16.5618	18.0734	36.0726	18.0734	20.435	41.3838	20.435	22.2252	47.7252	22.2252	24.0699	52.556	24.0699		56.2603	40	30
Male	133.5	11		14.9819	29.2768	14.9819	16.6067	32.2795	16.6067	18.1282	36.4327	18.1282	20.5049	41.8148	20.5049	22.3061	48.2305	22.3061	24.1614	53.109	24.1614		56.8441	40	30
Male	134.5	11		15.017	29.537	15.017	16.6521	32.5845	16.6521	18.1833	36.797	18.1833	20.5748	42.2501	20.5748	22.3868	48.7392	22.3868	24.2524	53.6643	24.2524		57.4291	40	30
Male	135.5	11		15.0525	29.8009	15.0525	16.6979	32.8937	16.6979	18.2387	37.1658	18.2387	20.6449	42.6895	20.6449	22.4673	49.2511	22.4673	24.3429	54.2217	24.3429		58.0152	40	30
Male	136.5	11		15.0885	30.0689	15.0885	16.7442	33.2071	16.7442	18.2945	37.5388	18.2945	20.715	43.1329	20.715	22.5476	49.7661	22.5476	24.4328	54.781	24.4328		58.6022	40	30
Male	137.5	11		15.125	30.3408	15.125	16.7908	33.5247	16.7908	18.3505	37.9162	18.3505	20.7851	43.5802	20.7851	22.6277	50.284	22.6277	24.5222	55.3421	24.5222		59.1898	40	30
Male	138.5	11		15.162	30.6169	15.162	16.8379	33.8466	16.8379	18.4069	38.2978	18.4069	20.8553	44.0314	20.8553	22.7076	50.8046	22.7076	24.611	55.9047	24.611		59.778	40	30
Male	139.5	11		15.1995	30.8971	15.1995	16.8853	34.1728	16.8853	18.4635	38.6836	18.4635	20.9256	44.4863	20.9256	22.7872	51.3278	22.7872	24.6992	56.4687	24.6992		60.3665	40	30
Male	140.5	11		15.2374	31.1815	15.2374	16.9331	34.5033	16.9331	18.5203	39.0736	18.5203	20.9958	44.9448	20.9958	22.8666	51.8534	22.8666	24.7868	57.034	24.7868		60.9552	40	30
Male	141.5	11		15.2758	31.4702	15.2758	16.9813	34.8381	16.9813	18.5775	39.4678	18.5775	21.066	45.4068	21.066	22.9457	52.3812	22.9457	24.8738	57.6002	24.8738		61.5439	40	30
Male	142.5	11		15.3147	31.7632	15.3147	17.0299	35.1772	17.0299	18.6349	39.866	18.6349	21.1362	45.8722	21.1362	23.0246	52.9112	23.0246	24.9602	58.1674	24.9602		62.1325	40	30
Male	143.5	11		15.354	32.0605	15.354	17.0788	35.5207	17.0788	18.6925	40.2683	18.6925	21.2064	46.3408	21.2064	23.1031	53.443	23.1031	25.046	58.7352	25.046		62.7207	40	30
Female	24	2		14.7187	10.5737	14.7187	15.9757	11.2336	15.9757	16.9254	12.055	16.9254	18.0865	12.9867	18.0865	18.7738	13.9377	18.7738	19.3352	14.5664	19.3352		15.0016	12	12
Female	24.5	2		14.698	10.6408	14.698	15.9439	11.3057	15.9439	16.8869	12.1346	16.8869	18.042	13.0761	18.042	18.7268	14.039	18.7268	19.2868	14.6766	19.2868		15.1184	12	12
Female	25.5	2		14.6572	10.7717	14.6572	15.8816	11.447	15.8816	16.8119	12.291	16.8119	17.9557	13.2529	17.9557	18.636	14.2402	18.636	19.194	14.8959	19.194		15.3512	12	12
Female	26.5	2		14.6173	10.899	14.6173	15.8211	11.585	15.8211	16.7395	12.4447	16.7395	17.8731	13.4275	17.8731	18.5498	14.4398	18.5498	19.1063	15.1143	19.1063		15.5836	12	12
Female	27.5	2		14.5783	11.0234	14.5783	15.7624	11.7205	15.7624	16.6697	12.5962	16.6697	17.7942	13.6006	17.7942	18.4679	14.6387	18.4679	19.0238	15.3325	19.0238		15.8163	12	12
Female	28.5	2		14.5401	11.1455	14.5401	15.7056	11.8539	15.7056	16.6024	12.7462	16.6024	17.7189	13.7727	17.7189	18.3904	14.8374	18.3904	18.9462	15.5511	18.9462		16.0499	12	12
Female	29.5	2		14.5027	11.2657	14.5027	15.6505	11.9859	15.6505	16.5377	12.8952	16.5377	17.6471	13.9444	17.6471	18.3172	15.0365	18.3172	18.8736	15.7707	18.8736		16.2849	12	12
Female	30.5	2		14.4663	11.3847	14.4663	15.5972	12.1169	15.5972	16.4754	13.0436	16.4754	17.5789	14.1161	17.5789	18.2481	15.2363	18.2481	18.8059	15.9916	18.8059		16.5218	12	12
Female	31.5	2		14.4307	11.5029	14.4307	15.5457	12.2473	15.5457	16.4157	13.1918	16.4157	17.514	14.2882	17.514	18.1831	15.4372	18.1831	18.7429	16.2143	18.7429		16.7608	12	12
Female	32.5	2		14.3959	11.6205	14.3959	15.4959	12.3776	15.4959	16.3584	13.3402	16.3584	17.4526	14.4611	17.4526	18.1222	15.6396	18.1222	18.6846	16.439	18.6846		17.0024	12	12
Female	33.5	2		14.362	11.7381	14.362	15.4479	12.5079	15.4479	16.3035	13.4891	16.3035	17.3944	14.6349	17.3944	18.0652	15.8436	18.0652	18.6309	16.666	18.6309		17.2468	12	12
Female	34.5	2		14.329	11.8557	14.329	15.4017	12.6386	15.4017	16.251	13.6388	16.251	17.3396	14.81	17.3396	18.0122	16.0496	18.0122	18.5817	16.8955	18.5817		17.4941	12	12
Female	35.5	2		14.2968	11.9738	14.2968	15.3572	12.77	15.3572	16.2008	13.7894	16.2008	17.288	14.9865	17.288	17.9629	16.2577	17.9629	18.537	17.1276	18.537		17.7445	12	12
Female	36.5	3		14.2655	12.0926	14.2655	15.3144	12.9022	15.3144	16.1531	13.9411	16.1531	17.2395	15.1645	17.2395	17.9175	16.4679	17.9175	18.4966	17.3624	18.4966		17.9981	14	14
Female	37.5	3		14.235	12.2122	14.235	15.2733	13.0354	15.2733	16.1076	14.0941	16.1076	17.1942	15.3443	17.1942	17.8757	16.6804	17.8757	18.4604	17.6001	18.4604		18.2549	14	14
Female	38.5	3		14.2054	12.3327	14.2054	15.2339	13.1698	15.2339	16.0645	14.2484	16.0645	17.152	15.5257	17.152	17.8375	16.8952	17.8375	18.4285	17.8405	18.4285		18.5149	14	14
Female	39.5	3		14.1767	12.4544	14.1767	15.1963	13.3054	15.1963	16.0236	14.4043	16.0236	17.1127	15.7091	17.1127	17.8029	17.1123	17.8029	18.4006	18.0838	18.4006		18.7783	14	14
Female	40.5	3		14.1488	12.5773	14.1488	15.1603	13.4423	15.1603	15.985	14.5617	15.985	17.0765	15.8942	17.0765	17.7718	17.3319	17.7718	18.3768	18.3299	18.3768		19.0448	14	14
Female	41.5	3		14.1217	12.7016	14.1217	15.1259	13.5807	15.1259	15.9486	14.7206	15.9486	17.0432	16.0813	17.0432	17.7442	17.5537	17.7442	18.3569	18.5788	18.3569		19.3146	14	14
Female	42.5	3		14.0955	12.8272	14.0955	15.0933	13.7205	15.0933	15.9144	14.8812	15.9144	17.0128	16.2702	17.0128	17.7198	17.7779	17.7198	18.3409	18.8304	18.3409		19.5875	14	14
Female	43.5	3		14.0701	12.9542	14.0701	15.0622	13.8619	15.0622	15.8824	15.0434	15.8824	16.9852	16.4609	16.9852	17.6988	18.0043	17.6988	18.3287	19.0847	18.3287		19.8634	14	14
Female	44.5	3		14.0456	13.0827	14.0456	15.0328	14.0047	15.0328	15.8526	15.2072	15.8526	16.9605	16.6535	16.9605	17.6811	18.233	17.6811	18.3201	19.3417	18.3201		20.1424	14	14
Female	45.5	3		14.0219	13.2126	14.0219	15.005	14.149	15.005	15.8249	15.3726	15.8249	16.9385	16.8479	16.9385	17.6665	18.4638	17.6665	18.3152	19.6012	18.3152		20.4242	14	14
Female	46.5	3		13.9991	13.344	13.9991	14.9788	14.2949	14.9788	15.7992	15.5396	15.7992	16.9192	17.0441	16.9192	17.6551	18.6967	17.6551	18.3139	19.8631	18.3139		20.7088	14	14
Female	47.5	3		13.977	13.4769	13.977	14.9541	14.4422	14.9541	15.7757	15.7082	15.7757	16.9026	17.242	16.9026	17.6467	18.9317	17.6467	18.316	20.1275	18.316		20.9962	14	14
Female	48.5	4		13.9559	13.6112	13.9559	14.931	14.5909	14.931	15.7542	15.8782	15.7542	16.8887	17.4415	16.8887	17.6413	19.1686	17.6413	18.3215	20.3941	18.3215		21.2862	16	16
Female	49.5	4		13.9355	13.7468	13.9355	14.9094	14.7411	14.9094	15.7347	16.0498	15.7347	16.8773	17.6426	16.8773	17.6389	19.4074	17.6389	18.3303	20.6629	18.3303		21.5787	16	16
Female	50.5	4		13.916	13.8838	13.916	14.8894	14.8927	14.8894	15.7173	16.2228	15.7173	16.8685	17.8454	16.8685	17.6394	19.648	17.6394	18.3424	20.9339	18.3424		21.8736	16	16
Female	51.5	4		13.8973	14.0222	13.8973	14.8708	15.0456	14.8708	15.7017	16.3972	15.7017	16.8621	18.0496	16.8621	17.6428	19.8905	17.6428	18.3576	21.207	18.3576		22.1709	16	16
Female	52.5	4		13.8794	14.1618	13.8794	14.8537	15.1998	14.8537	15.6881	16.5729	15.6881	16.8582	18.2553	16.8582	17.6489	20.1346	17.6489	18.376	21.4821	18.376		22.4705	16	16
Female	53.5	4		13.8624	14.3026	13.8624	14.8381	15.3553	14.8381	15.6764	16.7499	15.6764	16.8568	18.4625	16.8568	17.6578	20.3805	17.6578	18.3974	21.7591	18.3974		22.7723	16	16
Female	54.5	4		13.8462	14.4445	13.8462	14.8239	15.5119	14.8239	15.6666	16.9283	15.6666	16.8577	18.671	16.8577	17.6693	20.628	17.6693	18.4218	22.038	18.4218		23.0763	16	16
Female	55.5	4		13.8308	14.5876	13.8308	14.8111	15.6698	14.8111	15.6586	17.1078	15.6586	16.861	18.881	16.861	17.6835	20.877	17.6835	18.4491	22.3188	18.4491		23.3824	16	16
Female	56.5	4		13.8162	14.7317	13.8162	14.7997	15.8287	14.7997	15.6524	17.2886	15.6524	16.8665	19.0922	16.8665	17.7002	21.1277	17.7002	18.4792	22.6015	18.4792		23.6906	16	16
Female	57.5	4		13.8024	14.8768	13.8024	14.7897	15.9887	14.7897	15.648	17.4705	15.648	16.8743	19.3048	16.8743	17.7195	21.3799	17.7195	18.5121	22.8859	18.5121		24.0009	16	16
Female	58.5	4		13.7895	15.0229	13.7895	14.781	16.1497	14.781	15.6454	17.6536	15.6454	16.8843	19.5187	16.8843	17.7413	21.6337	17.7413	18.5477	23.1722	18.5477		24.3132	16	16
Female	59.5	4		13.7774	15.1698	13.7774	14.7737	16.3117	14.7737	15.6444	17.8378	15.6444	16.8964	19.734	16.8964	17.7654	21.8891	17.7654	18.5859	23.4603	18.5859		24.6276	16	16
Female	60.5	5		13.766	15.3176	13.766	14.7677	16.4747	14.7677	15.6452	18.0231	15.6452	16.9107	19.9505	16.9107	17.792	22.146	17.792	18.6268	23.7502	18.6268		24.944	18	18
Female	61.5	5		13.7555	15.4661	13.7555	14.7629	16.6386	14.7629	15.6476	18.2096	15.6476	16.9271	20.1683	16.9271	17.8208	22.4046	17.8208	18.6701	24.042	18.6701		25.2625	18	18
Female	62.5	5		13.7458	15.6155	13.7458	14.7595	16.8034	14.7595	15.6516	18.3971	15.6516	16.9455	20.3875	16.9455	17.852	22.6648	17.852	18.7159	24.3357	18.7159		25.5832	18	18
Female	63.5	5		13.7369	15.7655	13.7369	14.7573	16.9691	14.7573	15.6572	18.5857	15.6572	16.9659	20.6081	16.9659	17.8853	22.9267	17.8853	18.7641	24.6313	18.7641		25.9059	18	18
Female	64.5	5		13.7289	15.9162	13.7289	14.7564	17.1356	14.7564	15.6644	18.7754	15.6644	16.9882	20.8301	16.9882	17.9208	23.1903	17.9208	18.8147	24.929	18.8147		26.231	18	18
Female	65.5	5		13.7216	16.0675	13.7216	14.7566	17.303	14.7566	15.6731	18.9663	15.6731	17.0125	21.0535	17.0125	17.9585	23.4557	17.9585	18.8675	25.2287	18.8675		26.5583	18	18
Female	66.5	5		13.7151	16.2194	13.7151	14.7581	17.4713	14.7581	15.6833	19.1583	15.6833	17.0386	21.2784	17.0386	17.9982	23.723	17.9982	18.9226	25.5305	18.9226		26.888	18	18
Female	67.5	5		13.7094	16.372	13.7094	14.7608	17.6404	14.7608	15.6951	19.3515	15.6951	17.0665	21.5049	17.0665	18.0399	23.9923	18.0399	18.9798	25.8347	18.9798		27.2201	18	18
Female	68.5	5		13.7045	16.5251	13.7045	14.7646	17.8104	14.7646	15.7082	19.5459	15.7082	17.0963	21.7329	17.0963	18.0837	24.2636	18.0837	19.0391	26.1411	19.0391		27.5548	18	18
Female	69.5	5		13.7005	16.6788	13.7005	14.7696	17.9812	14.7696	15.7228	19.7415	15.7228	17.1278	21.9627	17.1278	18.1293	24.5371	18.1293	19.1004	26.45	19.1004		27.8922	18	18
Female	70.5	5		13.6972	16.833	13.6972	14.7757	18.1529	14.7757	15.7388	19.9384	15.7388	17.161	22.1942	17.161	18.1768	24.8128	18.1768	19.1638	26.7615	19.1638		28.2324	18	18
Female	71.5	5		13.6947	16.9879	13.6947	14.7829	18.3255	14.7829	15.7561	20.1367	15.7561	17.1959	22.4276	17.1959	18.2262	25.0909	18.2262	19.229	27.0757	19.229		28.5755	18	18
Female	72.5	6		13.6929	17.1433	13.6929	14.7912	18.499	14.7912	15.7748	20.3364	15.7748	17.2324	22.6629	17.2324	18.2773	25.3715	18.2773	19.2962	27.3927	19.2962		28.9216	25	20
Female	73.5	6		13.692	17.2993	13.692	14.8006	18.6736	14.8006	15.7948	20.5375	15.7948	17.2705	22.9003	17.2705	18.3301	25.6546	18.3301	19.3652	27.7127	19.3652		29.271	25	20
Female	74.5	6		13.6919	17.4559	13.6919	14.8111	18.8491	14.8111	15.8161	20.7401	15.8161	17.3101	23.1398	17.3101	18.3847	25.9405	18.3847	19.4359	28.0358	19.4359		29.6236	25	20
Female	75.5	6		13.6925	17.6131	13.6925	14.8226	19.0257	14.8226	15.8387	20.9444	15.8387	17.3513	23.3815	17.3513	18.4409	26.2293	18.4409	19.5084	28.3621	19.5084		29.9798	25	20
Female	76.5	6		13.6939	17.771	13.6939	14.8351	19.2033	14.8351	15.8624	21.1503	15.8624	17.3939	23.6255	17.3939	18.4987	26.521	18.4987	19.5825	28.6919	19.5825		30.3396	25	20
Female	77.5	6		13.6961	17.9296	13.6961	14.8487	19.3822	14.8487	15.8874	21.358	15.8874	17.438	23.872	17.438	18.5581	26.8159	18.5581	19.6583	29.0251	19.6583		30.7032	25	20
Female	78.5	6		13.699	18.0889	13.699	14.8632	19.5622	14.8632	15.9136	21.5675	15.9136	17.4835	24.121	17.4835	18.6189	27.1141	18.6189	19.7356	29.3621	19.7356		31.0708	25	20
Female	79.5	6		13.7027	18.249	13.7027	14.8787	19.7435	14.8787	15.9409	21.7789	15.9409	17.5303	24.3727	17.5303	18.6813	27.4157	18.6813	19.8144	29.703	19.8144		31.4425	25	20
Female	80.5	6		13.7072	18.4099	13.7072	14.8952	19.9262	14.8952	15.9694	21.9923	15.9694	17.5785	24.6272	17.5785	18.745	27.7208	18.745	19.8947	30.0478	19.8947		31.8185	25	20
Female	81.5	6		13.7124	18.5717	13.7124	14.9127	20.1103	14.9127	15.999	22.2079	15.999	17.628	24.8847	17.628	18.8101	28.0296	18.8101	19.9763	30.3969	19.9763		32.1989	25	20
Female	82.5	6		13.7184	18.7344	13.7184	14.9311	20.2958	14.9311	16.0296	22.4256	16.0296	17.6787	25.1451	17.6787	18.8766	28.3423	18.8766	20.0594	30.7502	20.0594		32.5839	25	20
Female	83.5	6		13.7251	18.8982	13.7251	14.9504	20.4829	14.9504	16.0613	22.6456	16.0613	17.7307	25.4087	17.7307	18.9443	28.659	18.9443	20.1437	31.108	20.1437		32.9737	25	20
Female	84.5	7		13.7326	19.063	13.7326	14.9706	20.6717	14.9706	16.0941	22.868	16.0941	17.7838	25.6755	17.7838	19.0133	28.9798	19.0133	20.2293	31.4705	20.2293		33.3683	28	22
Female	85.5	7		13.7408	19.2289	13.7408	14.9917	20.8621	14.9917	16.1279	23.0929	16.1279	17.8381	25.9457	17.8381	19.0835	29.3048	19.0835	20.3162	31.8377	20.3162		33.7681	28	22
Female	86.5	7		13.7498	19.3961	13.7498	15.0137	21.0544	15.0137	16.1626	23.3204	16.1626	17.8935	26.2194	17.8935	19.1549	29.6343	19.1549	20.4042	32.2098	20.4042		34.173	28	22
Female	87.5	7		13.7595	19.5645	13.7595	15.0365	21.2486	15.0365	16.1983	23.5505	16.1983	17.9499	26.4967	17.9499	19.2274	29.9682	19.2274	20.4933	32.587	20.4933		34.5833	28	22
Female	88.5	7		13.7699	19.7343	13.7699	15.0602	21.4447	15.0602	16.235	23.7834	16.235	18.0075	26.7776	18.0075	19.301	30.3068	19.301	20.5834	32.9693	20.5834		34.9991	28	22
Female	89.5	7		13.781	19.9055	13.781	15.0848	21.6428	15.0848	16.2726	24.0192	16.2726	18.066	27.0624	18.066	19.3756	30.6501	19.3756	20.6747	33.357	20.6747		35.4204	28	22
Female	90.5	7		13.7928	20.0783	13.7928	15.1101	21.8431	15.1101	16.311	24.2579	16.311	18.1255	27.3511	18.1255	19.4512	30.9982	19.4512	20.7669	33.75	20.7669		35.8475	28	22
Female	91.5	7		13.8054	20.2526	13.8054	15.1362	22.0456	15.1362	16.3504	24.4996	16.3504	18.186	27.6439	18.186	19.5278	31.3514	19.5278	20.86	34.1486	20.86		36.2804	28	22
Female	92.5	7		13.8187	20.4286	13.8187	15.1632	22.2505	15.1632	16.3906	24.7445	16.3906	18.2474	27.9407	18.2474	19.6054	31.7095	19.6054	20.954	34.5527	20.954		36.7192	28	22
Female	93.5	7		13.8326	20.6064	13.8326	15.1909	22.4577	15.1909	16.4316	24.9926	16.4316	18.3096	28.2416	18.3096	19.6838	32.0729	19.6838	21.0489	34.9626	21.0489		37.1641	28	22
Female	94.5	7		13.8473	20.786	13.8473	15.2194	22.6674	15.2194	16.4735	25.244	16.4735	18.3728	28.5469	18.3728	19.763	32.4414	19.763	21.1446	35.3782	21.1446		37.615	28	22
Female	95.5	7		13.8626	20.9676	13.8626	15.2486	22.8796	15.2486	16.5161	25.4988	16.5161	18.4367	28.8565	18.4367	19.8431	32.8152	19.8431	21.2411	35.7996	21.2411		38.0721	28	22
Female	96.5	8		13.8787	21.1511	13.8787	15.2785	23.0945	15.2785	16.5595	25.757	16.5595	18.5014	29.1705	18.5014	19.9239	33.1944	19.9239	21.3383	36.227	21.3383		38.5354	31	24
Female	97.5	8		13.8954	21.3367	13.8954	15.3092	23.312	15.3092	16.6037	26.0187	16.6037	18.5669	29.4889	18.5669	20.0055	33.5789	20.0055	21.4361	36.6603	21.4361		39.0049	31	24
Female	98.5	8		13.9128	21.5246	13.9128	15.3406	23.5324	15.3406	16.6485	26.284	16.6485	18.6331	29.8118	18.6331	20.0878	33.9689	20.0878	21.5347	37.0996	21.5347		39.4808	31	24
Female	99.5	8		13.9308	21.7146	13.9308	15.3726	23.7556	15.3726	16.6941	26.553	16.6941	18.7	30.1393	18.7	20.1708	34.3643	20.1708	21.6338	37.5448	21.6338		39.9629	31	24
Female	100.5	8		13.9495	21.907	13.9495	15.4054	23.9817	15.4054	16.7404	26.8256	16.7404	18.7676	30.4714	18.7676	20.2544	34.7652	20.2544	21.7335	37.9961	21.7335		40.4514	31	24
Female	101.5	8		13.9689	22.1018	13.9689	15.4388	24.2107	15.4388	16.7873	27.1019	16.7873	18.8358	30.8081	18.8358	20.3386	35.1716	20.3386	21.8337	38.4533	21.8337		40.9461	31	24
Female	102.5	8		13.9889	22.299	13.9889	15.4728	24.4428	15.4728	16.8349	27.382	16.8349	18.9047	31.1494	18.9047	20.4233	35.5835	20.4233	21.9345	38.9166	21.9345		41.4472	31	24
Female	103.5	8		14.0095	22.4988	14.0095	15.5075	24.678	15.5075	16.883	27.6659	16.883	18.9741	31.4954	18.9741	20.5086	36.0008	20.5086	22.0357	39.3858	22.0357		41.9545	31	24
Female	104.5	8		14.0308	22.7013	14.0308	15.5428	24.9163	15.5428	16.9318	27.9537	16.9318	19.044	31.8459	19.044	20.5944	36.4235	20.5944	22.1373	39.8609	22.1373		42.4679	31	24
Female	105.5	8		14.0527	22.9063	14.0527	15.5787	25.1578	15.5787	16.9812	28.2452	16.9812	19.1145	32.2011	19.1145	20.6806	36.8516	20.6806	22.2393	40.3418	22.2393		42.9875	31	24
Female	106.5	8		14.0753	23.1141	14.0753	15.6152	25.4025	15.6152	17.0311	28.5406	17.0311	19.1855	32.5608	19.1855	20.7673	37.2851	20.7673	22.3416	40.8285	22.3416		43.5132	31	24
Female	107.5	8		14.0984	23.3247	14.0984	15.6523	25.6505	15.6523	17.0816	28.8398	17.0816	19.257	32.9251	19.257	20.8544	37.7238	20.8544	22.4443	41.3209	22.4443		44.0448	31	24
Female	108.5	9		14.1221	23.5381	14.1221	15.6899	25.9017	15.6899	17.1326	29.1429	17.1326	19.3289	33.2939	19.3289	20.9419	38.1676	20.9419	22.5472	41.8188	22.5472		44.5823	34	26
Female	109.5	9		14.1465	23.7544	14.1465	15.7281	26.1562	15.7281	17.1841	29.4498	17.1841	19.4012	33.6672	19.4012	21.0297	38.6166	21.0297	22.6504	42.3223	22.6504		45.1254	34	26
Female	110.5	9		14.1714	23.9736	14.1714	15.7669	26.4139	15.7669	17.2361	29.7605	17.2361	19.4739	34.0448	19.4739	21.1178	39.0705	21.1178	22.7538	42.8311	22.7538		45.6742	34	26
Female	111.5	9		14.197	24.1958	14.197	15.8062	26.675	15.8062	17.2886	30.0749	17.2886	19.547	34.4267	19.547	21.2062	39.5292	21.2062	22.8574	43.345	22.8574		46.2284	34	26
Female	112.5	9		14.2231	24.421	14.2231	15.8459	26.9394	15.8459	17.3415	30.3931	17.3415	19.6204	34.8128	19.6204	21.2948	39.9927	21.2948	22.9611	43.8641	22.9611		46.7879	34	26
Female	113.5	9		14.2497	24.6491	14.2497	15.8862	27.2071	15.8862	17.3948	30.7149	17.3948	19.6942	35.203	19.6942	21.3837	40.4607	21.3837	23.065	44.388	23.065		47.3524	34	26
Female	114.5	9		14.277	24.8803	14.277	15.927	27.478	15.927	17.4486	31.0403	17.4486	19.7682	35.5973	19.7682	21.4727	40.9332	21.4727	23.1689	44.9166	23.1689		47.9219	34	26
Female	115.5	9		14.3048	25.1145	14.3048	15.9683	27.7523	15.9683	17.5027	31.3693	17.5027	19.8425	35.9953	19.8425	21.5619	41.4098	21.5619	23.2729	45.4497	23.2729		48.496	34	26
Female	116.5	9		14.3331	25.3518	14.3331	16.01	28.0297	16.01	17.5572	31.7017	17.5572	19.917	36.3972	19.917	21.6513	41.8906	21.6513	23.377	45.9871	23.377		49.0747	34	26
Female	117.5	9		14.362	25.5921	14.362	16.0521	28.3103	16.0521	17.6121	32.0374	17.6121	19.9918	36.8026	19.9918	21.7408	42.3752	21.7408	23.481	46.5285	23.481		49.6575	34	26
Female	118.5	9		14.3914	25.8355	14.3914	16.0947	28.594	16.0947	17.6674	32.3765	17.6674	20.0668	37.2114	20.0668	21.8303	42.8634	21.8303	23.5851	47.0739	23.5851		50.2444	34	26
Female	119.5	9		14.4213	26.0819	14.4213	16.1377	28.8809	16.1377	17.7229	32.7187	17.7229	20.1419	37.6236	20.1419	21.92	43.3551	21.92	23.689	47.6228	23.689		50.835	34	26
Female	120.5	10		14.4518	26.3313	14.4518	16.1811	29.1707	16.1811	17.7788	33.0639	17.7788	20.2172	38.0388	20.2172	22.0096	43.85	22.0096	23.793	48.175	23.793		51.4291	37	28
Female	121.5	10		14.4827	26.5837	14.4827	16.2249	29.4635	16.2249	17.8349	33.4121	17.8349	20.2926	38.4569	20.2926	22.0993	44.3479	22.0993	23.8968	48.7303	23.8968		52.0264	37	28
Female	122.5	10		14.5141	26.8391	14.5141	16.2691	29.7592	16.2691	17.8913	33.763	17.8913	20.3681	38.8778	20.3681	22.189	44.8485	22.189	24.0004	49.2885	24.0004		52.6267	37	28
Female	123.5	10		14.5461	27.0973	14.5461	16.3137	30.0577	16.3137	17.948	34.1166	17.948	20.4437	39.3011	20.4437	22.2786	45.3515	22.2786	24.1039	49.8491	24.1039		53.2295	37	28
Female	124.5	10		14.5785	27.3585	14.5785	16.3586	30.3589	16.3586	18.0049	34.4727	18.0049	20.5193	39.7268	20.5193	22.3681	45.8568	22.3681	24.2073	50.412	24.2073		53.8347	37	28
Female	125.5	10		14.6114	27.6224	14.6114	16.4038	30.6627	16.4038	18.062	34.8312	18.062	20.595	40.1545	20.595	22.4576	46.3639	22.4576	24.3104	50.9768	24.3104		54.4418	37	28
Female	126.5	10		14.6447	27.8892	14.6447	16.4494	30.969	16.4494	18.1194	35.1918	18.1194	20.6708	40.5841	20.6708	22.547	46.8727	22.547	24.4134	51.5432	24.4134		55.0507	37	28
Female	127.5	10		14.6785	28.1586	14.6785	16.4953	31.2776	16.4953	18.1769	35.5544	18.1769	20.7465	41.0153	20.7465	22.6362	47.3828	22.6362	24.516	52.1109	24.516		55.6609	37	28
Female	128.5	10		14.7127	28.4306	14.7127	16.5415	31.5886	16.5415	18.2346	35.9188	18.2346	20.8222	41.4478	20.8222	22.7253	47.894	22.7253	24.6185	52.6795	24.6185		56.2721	37	28
Female	129.5	10		14.7474	28.7052	14.7474	16.588	31.9016	16.588	18.2925	36.2849	18.2925	20.8979	41.8815	20.8979	22.8143	48.4059	22.8143	24.7206	53.2488	24.7206		56.8839	37	28
Female	130.5	10		14.7825	28.9822	14.7825	16.6348	32.2167	16.6348	18.3505	36.6524	18.3505	20.9735	42.316	20.9735	22.903	48.9182	22.903	24.8224	53.8184	24.8224		57.4962	37	28
Female	131.5	10		14.818	29.2616	14.818	16.6818	32.5336	16.6818	18.4086	37.0211	18.4086	21.0491	42.7511	21.0491	22.9915	49.4306	22.9915	24.9239	54.3879	24.9239		58.1083	37	28
Female	132.5	11		14.8539	29.5432	14.8539	16.7291	32.8523	16.7291	18.4668	37.3909	18.4668	21.1245	43.1865	21.1245	23.0799	49.9428	23.0799	25.025	54.957	25.025		58.7201	40	30
Female	133.5	11		14.8902	29.827	14.8902	16.7767	33.1725	16.7767	18.5252	37.7615	18.5252	21.1998	43.622	21.1998	23.1679	50.4544	23.1679	25.1258	55.5254	25.1258		59.3312	40	30
Female	134.5	11		14.9269	30.1128	14.9269	16.8244	33.4941	16.8244	18.5836	38.1327	18.5836	21.2751	44.0573	21.2751	23.2557	50.9652	23.2557	25.2262	56.0927	25.2262		59.9411	40	30
Female	135.5	11		14.964	30.4006	14.964	16.8724	33.817	16.8724	18.6421	38.5043	18.6421	21.3501	44.492	21.3501	23.3432	51.4747	23.3432	25.3262	56.6585	25.3262		60.5496	40	30
Female	136.5	11		15.0015	30.6902	15.0015	16.9206	34.141	16.9206	18.7006	38.8761	18.7006	21.425	44.926	21.425	23.4304	51.9827	23.4304	25.4258	57.2226	25.4258		61.1563	40	30
Female	137.5	11		15.0393	30.9814	15.0393	16.9689	34.4658	16.9689	18.7592	39.2477	18.7592	21.4997	45.3588	21.4997	23.5173	52.4888	23.5173	25.525	57.7844	25.525		61.7608	40	30
Female	138.5	11		15.0774	31.2742	15.0774	17.0174	34.7914	17.0174	18.8178	39.6191	18.8178	21.5743	45.7903	21.5743	23.6038	52.9927	23.6038	25.6237	58.3438	25.6237		62.3627	40	30
Female	139.5	11		15.1159	31.5684	15.1159	17.0661	35.1175	17.0661	18.8764	39.99	18.8764	21.6486	46.2201	21.6486	23.69	53.494	23.69	25.7219	58.9002	25.7219		62.9618	40	30
Female	140.5	11		15.1547	31.8638	15.1547	17.115	35.4439	17.115	18.935	40.3601	18.935	21.7227	46.6479	21.7227	23.7759	53.9924	23.7759	25.8197	59.4534	25.8197		63.5576	40	30
Female	141.5	11		15.1938	32.1603	15.1938	17.164	35.7706	17.164	18.9935	40.7292	18.9935	21.7965	47.0735	21.7965	23.8613	54.4876	23.8613	25.917	60.0031	25.917		64.1497	40	30
Female	142.5	11		15.2332	32.4578	15.2332	17.2131	36.0972	17.2131	19.0521	41.097	19.0521	21.8701	47.4966	21.8701	23.9464	54.9792	23.9464	26.0138	60.5488	26.0138		64.7379	40	30
Female	143.5	11		15.2729	32.7561	15.2729	17.2623	36.4235	17.2623	19.1106	41.4634	19.1106	21.9434	47.9168	21.9434	24.0311	55.467	24.0311	26.1101	61.0902	26.1101		65.3218	40	30
