# Supplementary material for: A model for habitus-adjusted paediatric weight estimation by age and data concerning the validation of this method on a large dataset of English children
Source: Data Brief. 2017 Dec 6;16:771–4. doi: 10.1016/j.dib.2017.11.094 (PMC5738197; doi:10.1016/j.dib.2017.11.094)
Supplement: Supplementary file 2 — Supplementary material [file mmc2.xls]

## Sheet: DIB 2
BMI values pertaining to upper and lower limits of habitus scores
Habitus Category	Lower Limit of BMI	Upper Limit of BMI	Weight Centile
1	N/A	B[3-25]	P[10]
2	B[3-25]	B[25-50]	P[25]
3	B[25-50]	B[50-75]	P[50]
4	B[50-75]	B[75-90]	P[75]
5	B[75-90]	B[90-95]	P[90]
6	B[90-95]	B[95-97]	P[95]
7	B[95-97]	N/A	P[97]
B[x-y] refers to the average of the two age and sex-specific BMI values for centiles x and y derived from CDC BMI for age centiles
P[x] refers to the weight of centile x from CDC weight for age centiles
